# Supplementary material for: Rno-microRNA-30c-5p promotes myocardial ischemia reperfusion injury in rats through activating NF-κB pathway and targeting SIRT1
Source: BMC Cardiovasc Disord. 2020 May 20;20:240. doi: 10.1186/s12872-020-01520-2 (PMC7238603; doi:10.1186/s12872-020-01520-2)
Supplement: Supplementary file 1 — Additional File 1. Table S1. miR-30-5p-all predicted transcripts [file 12872_2020_1520_MOESM1_ESM.xlsx]

## Sheet: TargetScan7
Ortholog of target gene	Representative transcript	Gene name	3P-seq tags + 5	Conserved sites total	Conserved 8mer sites	Conserved 7mer-m8 sites	Conserved 7mer-A1 sites	Poorly conserved sites total	Poorly conserved 8mer sites	Poorly conserved 7mer-m8 sites	Poorly conserved 7mer-A1 sites	6mer sites	Cumulative weighted context++ score	Total context++ score	Aggregate PCT	Previous TargetScan publication(s)
C10orf11	ENST00000496424.2	chromosome 10 open reading frame 11	5	1	0	1	0	3	2	0	1	0	-1.03	-1.03	0.71
MKRN3	ENST00000314520.3	makorin ring finger protein 3	18	3	3	0	0	0	0	0	0	0	-0.89	-0.89	0.97	2005, 2007, 2009, 2011
CYP24A1	ENST00000216862.3	cytochrome P450, family 24, subfamily A, polypeptide 1	51	1	1	0	0	3	1	1	1	1	-0.85	-0.85	0.97	2005, 2007, 2009, 2011
GABRB1	ENST00000295454.3	gamma-aminobutyric acid (GABA) A receptor, beta 1	5	2	1	1	0	0	0	0	0	1	-0.79	-0.79	0.98	2009, 2011
SRSF7	ENST00000313117.6	serine/arginine-rich splicing factor 7	16077	1	1	0	0	0	0	0	0	0	-0.76	-0.76	0.95	2005, 2007, 2009, 2011
GPR63	ENST00000229955.3	G protein-coupled receptor 63	5	2	1	0	1	2	0	2	0	0	-0.76	-0.76	0.96
KIAA1715	ENST00000272748.4	KIAA1715	858	1	1	0	0	1	1	0	0	0	-0.72	-0.88	0.77	2009, 2011
SPAST	ENST00000315285.3	spastin	239	3	2	0	1	1	0	1	0	1	-0.69	-0.79	> 0.99	2005, 2007, 2009, 2011
DLGAP1	ENST00000400145.2	discs, large (Drosophila) homolog-associated protein 1	8	2	2	0	0	0	0	0	0	0	-0.68	-0.68	0.64	2011
LHX8	ENST00000294638.5	LIM homeobox 8	18	2	1	0	1	0	0	0	0	1	-0.66	-0.68	0.95	2005, 2007, 2009, 2011
FBXO45	ENST00000311630.6	F-box protein 45	72	2	1	1	0	0	0	0	0	0	-0.65	-0.67	0.95	2009, 2011
MTDH	ENST00000336273.3	metadherin	5192	3	2	0	1	1	1	0	0	0	-0.65	-0.82	> 0.99	2007, 2009, 2011
LGI1	ENST00000371413.3	leucine-rich, glioma inactivated 1	5	1	1	0	0	0	0	0	0	0	-0.62	-0.62	0.89	2005, 2007, 2009, 2011
IDH1	ENST00000345146.2	isocitrate dehydrogenase 1 (NADP+), soluble	503	1	0	0	1	1	1	0	0	0	-0.61	-0.61	0.78	2011
MEX3B	ENST00000558133.1	mex-3 RNA binding family member B	1401	2	1	1	0	0	0	0	0	0	-0.58	-0.58	0.96	2005, 2007, 2009, 2011
PPID	ENST00000307720.3	peptidylprolyl isomerase D	1544	1	1	0	0	0	0	0	0	0	-0.57	-0.6	0.95	2005, 2007, 2009, 2011
NAALADL2	ENST00000454872.1	N-acetylated alpha-linked acidic dipeptidase-like 2	5	1	1	0	0	1	1	0	0	0	-0.57	-0.57	0.95	2005, 2007, 2009, 2011
ACTC1	ENST00000290378.4	actin, alpha, cardiac muscle 1	164	1	1	0	0	1	1	0	0	1	-0.57	-0.86	0.95	2011
SLC7A10	ENST00000253188.4	solute carrier family 7 (neutral amino acid transporter light chain, asc system), member 10	99	1	1	0	0	0	0	0	0	0	-0.56	-0.59	0.95	2005, 2007, 2009, 2011
TWF1	ENST00000552521.1	twinfilin actin-binding protein 1	72	2	1	1	0	1	1	0	0	0	-0.56	-0.56	0.87	2011
ZNRF1	ENST00000335325.4	zinc and ring finger 1, E3 ubiquitin protein ligase	519	2	2	0	0	0	0	0	0	0	-0.56	-0.57	> 0.99	2005, 2007, 2009, 2011
MIER3	ENST00000381226.3	mesoderm induction early response 1, family member 3	112	4	1	1	2	0	0	0	0	2	-0.55	-0.58	> 0.99	2007, 2009, 2011
RFX6	ENST00000332958.2	regulatory factor X, 6	14	2	1	1	0	0	0	0	0	0	-0.55	-0.55	0.99	2005, 2007, 2009, 2011
TMEM181	ENST00000367090.3	transmembrane protein 181	924	2	1	0	1	2	0	1	1	1	-0.54	-0.54	> 0.99	2009, 2011
PTPN13	ENST00000436978.1	protein tyrosine phosphatase, non-receptor type 13 (APO-1/CD95 (Fas)-associated phosphatase)	97	2	0	2	0	0	0	0	0	0	-0.54	-0.54	0.83	2005, 2007, 2009, 2011
CAMK2N1	ENST00000375078.3	calcium/calmodulin-dependent protein kinase II inhibitor 1	6631	1	1	0	0	0	0	0	0	0	-0.54	-0.54	0.95	2007, 2009, 2011
LIN28B	ENST00000345080.4	lin-28 homolog B (C. elegans)	118	3	3	0	0	0	0	0	0	0	-0.54	-0.54	> 0.99	2007, 2009, 2011
PIP4K2A	ENST00000376573.4	phosphatidylinositol-5-phosphate 4-kinase, type II, alpha	632	3	2	0	1	0	0	0	0	0	-0.53	-0.54	0.98	2005, 2007, 2009, 2011
C7orf43	ENST00000394035.2	chromosome 7 open reading frame 43	5436	2	0	1	1	0	0	0	0	0	-0.53	-0.54	0.93	2007, 2009, 2011
FOXG1	ENST00000382535.3	forkhead box G1	40	2	0	2	0	1	0	1	0	0	-0.53	-0.71	0.91	2003, 2005, 2007, 2009, 2011
SHOC2	ENST00000369452.4	soc-2 suppressor of clear homolog (C. elegans)	437	1	1	0	0	0	0	0	0	1	-0.53	-0.55	0.95
LIN28A	ENST00000326279.6	lin-28 homolog A (C. elegans)	5	2	1	1	0	0	0	0	0	1	-0.53	-0.53	0.98	2003, 2005, 2007, 2009, 2011
RARG	ENST00000425354.2	retinoic acid receptor, gamma	21	2	2	0	0	0	0	0	0	0	-0.52	-0.52	0.97	2003, 2005, 2007, 2009, 2011
TNRC6A	ENST00000395799.3	trinucleotide repeat containing 6A	267	4	2	2	0	0	0	0	0	0	-0.52	-0.52	> 0.99	2003, 2005, 2007, 2009, 2011
EDNRA	ENST00000339690.5	endothelin receptor type A	35	1	1	0	0	1	0	0	1	0	-0.52	-0.52	0.95	2005, 2007, 2009, 2011
ELAVL2	ENST00000380110.4	ELAV like neuron-specific RNA binding protein 2	78	1	0	0	1	1	0	0	1	0	-0.52	-0.57	0.95	2005, 2007
SYNGR3	ENST00000562045.1	synaptogyrin 3	223	1	1	0	0	0	0	0	0	0	-0.51	-0.53	0.92	2005, 2007, 2009, 2011
RRAD	ENST00000420652.1	Ras-related associated with diabetes	28	1	1	0	0	0	0	0	0	0	-0.51	-0.51	0.92	2005, 2007, 2009, 2011
PPP1R18	ENST00000399199.3	protein phosphatase 1, regulatory subunit 18	265	3	1	0	2	0	0	0	0	0	-0.51	-0.51	0.99
RHEBL1	ENST00000301068.6	Ras homolog enriched in brain like 1	21	1	1	0	0	0	0	0	0	0	-0.51	-0.51	0.82	2005, 2007, 2009, 2011
CCNE2	ENST00000520509.1	cyclin E2	76	1	1	0	0	1	0	1	0	0	-0.51	-0.54	0.42	2005, 2007, 2009, 2011
RP11-160N1.10	ENST00000377548.2		5	1	1	0	0	0	0	0	0	0	-0.51	-0.51	0.3
RAPGEF4	ENST00000409036.1	Rap guanine nucleotide exchange factor (GEF) 4	60	1	1	0	0	1	0	1	0	0	-0.51	-0.51	0.95	2005, 2007, 2009, 2011
CAPN5	ENST00000531028.1	calpain 5	89	1	1	0	0	0	0	0	0	0	-0.51	-0.54	0.94	2005, 2007, 2009, 2011
RUNX2	ENST00000371432.3	runt-related transcription factor 2	105	2	1	1	0	2	0	1	1	1	-0.5	-0.5	0.94	2007, 2009, 2011
SOCS1	ENST00000332029.2	suppressor of cytokine signaling 1	190	1	1	0	0	0	0	0	0	0	-0.5	-0.5	0.95	2005, 2007, 2009, 2011
CHD1	ENST00000284049.3	chromodomain helicase DNA binding protein 1	35	2	1	1	0	1	0	1	0	1	-0.5	-0.54	0.99
DOLPP1	ENST00000540102.1	dolichyldiphosphatase 1	963	2	0	1	1	0	0	0	0	0	-0.49	-0.49	0.94	2005, 2007, 2009, 2011
STIM2	ENST00000467011.1	stromal interaction molecule 2	380	3	1	1	1	0	0	0	0	0	-0.49	-0.49	> 0.99	2003, 2005, 2007, 2009, 2011
COQ3	ENST00000254759.3	coenzyme Q3 methyltransferase	108	1	1	0	0	0	0	0	0	0	-0.49	-0.49	< 0.1
GNA13	ENST00000439174.2	guanine nucleotide binding protein (G protein), alpha 13	190	2	0	0	2	1	0	0	1	1	-0.49	-0.51	0.95	2005, 2007, 2009, 2011
ZDHHC20	ENST00000320220.9	zinc finger, DHHC-type containing 20	1486	2	2	0	0	3	1	2	0	1	-0.49	-0.49	0.97	2011
GSKIP	ENST00000555181.1	GSK3B interacting protein	1581	1	1	0	0	1	0	1	0	1	-0.49	-0.73	0.97	2007, 2009, 2011
ATG5	ENST00000360666.4	autophagy related 5	1078	1	1	0	0	0	0	0	0	0	-0.48	-0.48	0.72	2007, 2009, 2011
UBE2I	ENST00000355803.4	ubiquitin-conjugating enzyme E2I	291	1	1	0	0	0	0	0	0	0	-0.48	-0.48	0.95	2005, 2007, 2009, 2011
CELF3	ENST00000290585.4	CUGBP, Elav-like family member 3	5	1	1	0	0	0	0	0	0	0	-0.48	-0.48	0.95	2005, 2007, 2009, 2011
ZFAND5	ENST00000237937.3	zinc finger, AN1-type domain 5	2522	1	1	0	0	1	0	1	0	0	-0.47	-0.54	0.95	2007, 2009, 2011
GALNT3	ENST00000392701.3	UDP-N-acetyl-alpha-D-galactosamine:polypeptide N-acetylgalactosaminyltransferase 3 (GalNAc-T3)	40	1	1	0	0	1	0	1	0	0	-0.47	-0.47	0.95	2005, 2007, 2009, 2011
DCBLD1	ENST00000338728.5	discoidin, CUB and LCCL domain containing 1	876	1	1	0	0	0	0	0	0	2	-0.47	-0.58	0.21
DESI2	ENST00000302550.11	desumoylating isopeptidase 2	147	2	1	0	1	0	0	0	0	0	-0.46	-0.46	0.99	2011
FAP	ENST00000188790.4	fibroblast activation protein, alpha	618	1	1	0	0	0	0	0	0	0	-0.46	-0.46	0.87	2005, 2007, 2009, 2011
BECN1	ENST00000438274.3	beclin 1, autophagy related	2879	1	1	0	0	0	0	0	0	0	-0.46	-0.46	0.92	2005, 2007, 2009, 2011
IRX4	ENST00000231357.2	iroquois homeobox 4	5	2	0	0	2	0	0	0	0	1	-0.46	-0.46	0.95	2005, 2007, 2009, 2011
TMEM121	ENST00000392519.2	transmembrane protein 121	7	1	1	0	0	0	0	0	0	0	-0.46	-0.46	0.92	2007, 2009, 2011
YPEL2	ENST00000312655.4	yippee-like 2 (Drosophila)	62	2	1	0	1	1	0	0	1	0	-0.46	-0.46	0.99	2005, 2007, 2009, 2011
PEX5L	ENST00000467460.1	peroxisomal biogenesis factor 5-like	5	2	2	0	0	0	0	0	0	0	-0.46	-0.46	> 0.99
CCNT2	ENST00000295238.6	cyclin T2	381	2	1	0	1	0	0	0	0	0	-0.46	-0.46	0.99	2005, 2007, 2009, 2011
FAM49A	ENST00000381323.3	family with sequence similarity 49, member A	38	1	1	0	0	0	0	0	0	0	-0.46	-0.46	0.95	2005, 2007, 2009, 2011
OMG	ENST00000247271.4	oligodendrocyte myelin glycoprotein	5	1	1	0	0	0	0	0	0	0	-0.45	-0.45	0.26	2005, 2007, 2009, 2011
NFIB	ENST00000397575.3	nuclear factor I/B	1149	3	0	2	1	0	0	0	0	0	-0.45	-0.49	0.98	2005, 2007, 2009, 2011
SNAI1	ENST00000244050.2	snail family zinc finger 1	486	1	1	0	0	0	0	0	0	0	-0.45	-0.45	0.95	2005, 2007, 2009, 2011
EVX2	ENST00000308618.4	even-skipped homeobox 2	9	2	1	0	1	0	0	0	0	0	-0.45	-0.45	0.98
MSANTD3-TMEFF1	ENST00000502978.1	MSANTD3-TMEFF1 readthrough	234	1	1	0	0	0	0	0	0	0	-0.45	-0.45	0.9	2011
ZDHHC21	ENST00000380916.4	zinc finger, DHHC-type containing 21	196	1	0	1	0	3	1	1	1	0	-0.45	-0.48	0.7	2005, 2007, 2009, 2011
RNF122	ENST00000256257.1	ring finger protein 122	16	1	1	0	0	0	0	0	0	0	-0.45	-0.45	0.93	2005, 2007, 2009, 2011
RAP2C	ENST00000342983.2	RAP2C, member of RAS oncogene family	604	2	0	2	0	0	0	0	0	1	-0.45	-0.46	0.9	2005, 2007, 2009, 2011
FAM43A	ENST00000329759.4	family with sequence similarity 43, member A	287	2	1	1	0	0	0	0	0	0	-0.45	-0.45	0.98	2003, 2005, 2007, 2009, 2011
SPTSSB	ENST00000359175.4	serine palmitoyltransferase, small subunit B	15	1	1	0	0	0	0	0	0	1	-0.45	-0.45	0.13	2007, 2011
TMEFF1	ENST00000374879.4	transmembrane protein with EGF-like and two follistatin-like domains 1	234	1	1	0	0	0	0	0	0	0	-0.44	-0.44	0.9	2005, 2007, 2009, 2011
CDC37L1	ENST00000381854.3	cell division cycle 37-like 1	280	1	1	0	0	0	0	0	0	0	-0.44	-0.44	0.95	2005, 2007, 2009, 2011
PAPD4	ENST00000453514.1	PAP associated domain containing 4	434	1	1	0	0	0	0	0	0	0	-0.44	-0.44	0.89	2005, 2007, 2011
LMBR1L	ENST00000267102.8	limb development membrane protein 1-like	346	1	1	0	0	1	0	0	1	0	-0.43	-0.43	0.98	2007, 2009, 2011
B3GNT5	ENST00000326505.3	UDP-GlcNAc:betaGal beta-1,3-N-acetylglucosaminyltransferase 5	57	2	2	0	0	0	0	0	0	0	-0.43	-0.43	0.96	2005, 2007, 2009, 2011
COL9A3	ENST00000343916.3	collagen, type IX, alpha 3	37	1	1	0	0	0	0	0	0	0	-0.43	-0.43	0.59	2009, 2011
E2F7	ENST00000416496.2	E2F transcription factor 7	308	2	0	0	2	0	0	0	0	0	-0.43	-0.45	0.95	2005, 2007, 2009, 2011
AP3S1	ENST00000316788.7	adaptor-related protein complex 3, sigma 1 subunit	24	1	0	1	0	0	0	0	0	1	-0.43	-0.43	0.68	2005, 2007, 2009, 2011
MICAL1	ENST00000358807.3	microtubule associated monooxygenase, calponin and LIM domain containing 1	249	1	1	0	0	0	0	0	0	0	-0.43	-0.43	< 0.1	2005, 2007, 2009, 2011
MFAP3L	ENST00000393704.3	microfibrillar-associated protein 3-like	69	1	0	1	0	2	0	0	2	1	-0.43	-0.44	0.67	2009, 2011
NR4A2	ENST00000409108.2	nuclear receptor subfamily 4, group A, member 2	1631	1	1	0	0	0	0	0	0	0	-0.43	-0.44	0.83	2005, 2007, 2009, 2011
PDSS2	ENST00000369031.4	prenyl (decaprenyl) diphosphate synthase, subunit 2	42	1	1	0	0	0	0	0	0	0	-0.43	-0.43	0.54
GNPDA1	ENST00000311337.6	glucosamine-6-phosphate deaminase 1	1130	1	1	0	0	0	0	0	0	0	-0.43	-0.44	0.86
SMAP1	ENST00000370452.3	small ArfGAP 1	64	1	1	0	0	0	0	0	0	0	-0.43	-0.44	0.9
PTP4A1	ENST00000370651.3	protein tyrosine phosphatase type IVA, member 1	5740	1	1	0	0	1	1	0	0	0	-0.42	-0.74	0.92	2005, 2007, 2009, 2011
LHX1	ENST00000254457.5	LIM homeobox 1	15	2	1	1	0	0	0	0	0	0	-0.42	-0.42	0.97	2011
VIP	ENST00000367244.3	vasoactive intestinal peptide	5	1	1	0	0	0	0	0	0	0	-0.42	-0.42	0.73	2005, 2007, 2009, 2011
JDP2	ENST00000435893.2	Jun dimerization protein 2	110	1	1	0	0	0	0	0	0	2	-0.42	-0.43	0.95	2005, 2007, 2009, 2011
NRIP1	ENST00000400199.1	nuclear receptor interacting protein 1	342	2	0	1	1	0	0	0	0	1	-0.42	-0.45	0.94	2005, 2007, 2009, 2011
ANO4	ENST00000392979.3	anoctamin 4	128	2	1	1	0	0	0	0	0	0	-0.42	-0.42	0.95	2005, 2007, 2009, 2011
PDE7A	ENST00000401827.3	phosphodiesterase 7A	84	2	2	0	0	0	0	0	0	1	-0.42	-0.62	> 0.99	2011
GNAI2	ENST00000313601.6	guanine nucleotide binding protein (G protein), alpha inhibiting activity polypeptide 2	27	2	2	0	0	0	0	0	0	0	-0.42	-0.45	0.95	2003, 2005, 2007, 2009, 2011
RAP1B	ENST00000250559.9	RAP1B, member of RAS oncogene family	3599	1	1	0	0	0	0	0	0	1	-0.42	-0.49	0.81	2005, 2007, 2009, 2011
STOX2	ENST00000308497.4	storkhead box 2	379	4	3	0	1	1	0	0	1	1	-0.42	-0.42	> 0.99	2007, 2009, 2011
PRDM1	ENST00000369089.3	PR domain containing 1, with ZNF domain	48	3	0	1	2	0	0	0	0	0	-0.42	-0.54	0.99	2005, 2007, 2009, 2011
PPP3CA	ENST00000512215.1	protein phosphatase 3, catalytic subunit, alpha isozyme	259	2	0	0	2	0	0	0	0	0	-0.41	-0.41	0.95	2005, 2007, 2009, 2011
RASA1	ENST00000456692.2	RAS p21 protein activator (GTPase activating protein) 1	1700	1	1	0	0	1	0	1	0	0	-0.41	-0.52	0.95	2005, 2007, 2009, 2011
GALNT7	ENST00000265000.4	UDP-N-acetyl-alpha-D-galactosamine:polypeptide N-acetylgalactosaminyltransferase 7 (GalNAc-T7)	953	2	2	0	0	0	0	0	0	0	-0.41	-0.42	0.99	2005, 2007, 2009, 2011
PLAGL2	ENST00000246229.4	pleiomorphic adenoma gene-like 2	254	3	2	0	1	0	0	0	0	0	-0.41	-0.41	> 0.99	2003, 2005, 2007, 2009, 2011
CAPZA1	ENST00000263168.3	capping protein (actin filament) muscle Z-line, alpha 1	1159	1	1	0	0	0	0	0	0	0	-0.41	-0.41	0.94	2005, 2007, 2009, 2011
PFN2	ENST00000239940.7	profilin 2	2184	1	1	0	0	0	0	0	0	0	-0.41	-0.43	0.9	2007, 2009, 2011
REEP3	ENST00000373758.4	receptor accessory protein 3	1095	2	0	2	0	1	1	0	0	1	-0.41	-0.51	0.88	2007, 2009, 2011
SLC35D3	ENST00000331858.4	solute carrier family 35, member D3	13	2	0	2	0	0	0	0	0	0	-0.41	-0.41	0.83	2005, 2007, 2009, 2011
ANKHD1	ENST00000360839.2	ankyrin repeat and KH domain containing 1	247	1	1	0	0	0	0	0	0	1	-0.41	-0.43	0.95	2005, 2007, 2009, 2011
INO80D	ENST00000403263.1	INO80 complex subunit D	5	2	1	0	1	1	0	0	1	0	-0.41	-0.41	0.93	2009, 2011
JPH4	ENST00000356300.4	junctophilin 4	5	1	1	0	0	1	0	1	0	0	-0.41	-0.41	0.92	2005, 2007, 2009, 2011
CARS	ENST00000278224.9	cysteinyl-tRNA synthetase	594	1	1	0	0	0	0	0	0	0	-0.41	-0.41	0.85	2009, 2011
STAC	ENST00000273183.3	SH3 and cysteine rich domain	172	1	1	0	0	0	0	0	0	0	-0.41	-0.41	0.91	2005, 2007, 2009, 2011
PGM1	ENST00000371084.3	phosphoglucomutase 1	612	1	1	0	0	0	0	0	0	0	-0.41	-0.41	0.75	2005, 2007, 2009, 2011
DOC2A	ENST00000350119.4	double C2-like domains, alpha	10	2	0	1	1	0	0	0	0	0	-0.4	-0.4	0.92	2005, 2007, 2009, 2011
TAOK1	ENST00000261716.3	TAO kinase 1	164	3	2	1	0	0	0	0	0	1	-0.4	-0.41	> 0.99	2005, 2007, 2009, 2011
GFPT2	ENST00000253778.8	glutamine-fructose-6-phosphate transaminase 2	70	1	1	0	0	1	0	0	1	0	-0.4	-0.4	0.94	2005, 2007, 2009, 2011
FOXB1	ENST00000396057.4	forkhead box B1	31	2	1	1	0	0	0	0	0	0	-0.4	-0.49	0.98
SOCS3	ENST00000330871.2	suppressor of cytokine signaling 3	5	1	1	0	0	0	0	0	0	0	-0.4	-0.4	0.95	2005, 2007, 2009, 2011
FOXD1	ENST00000499003.3	forkhead box D1	423	1	1	0	0	1	1	0	0	0	-0.4	-0.43	0.95	2005, 2007, 2009, 2011
KIAA0408	ENST00000483725.3	KIAA0408	95	1	1	0	0	1	0	0	1	1	-0.4	-0.44	0.78	2011
RARB	ENST00000437042.2	retinoic acid receptor, beta	48	2	0	2	0	0	0	0	0	0	-0.4	-0.4	0.9	2005, 2007, 2009, 2011
PABPC1L2A	ENST00000373519.1	poly(A) binding protein, cytoplasmic 1-like 2A	5	2	0	1	1	1	0	1	0	0	-0.4	-0.4	0.89	2011
USP48	ENST00000400301.1	ubiquitin specific peptidase 48	3036	1	1	0	0	0	0	0	0	0	-0.39	-0.48	0.9	2005, 2007, 2009, 2011
USP45	ENST00000392738.2	ubiquitin specific peptidase 45	491	1	1	0	0	2	0	0	2	0	-0.39	-0.41	0.96	2007, 2009, 2011
FKBP3	ENST00000216330.3	FK506 binding protein 3, 25kDa	3211	1	0	1	0	0	0	0	0	1	-0.39	-0.47	0.62	2005, 2007, 2009, 2011
STX2	ENST00000392373.2	syntaxin 2	216	1	1	0	0	0	0	0	0	0	-0.39	-0.5	0.73	2007, 2009, 2011
NRXN3	ENST00000281127.7	neurexin 3	14	1	1	0	0	0	0	0	0	0	-0.39	-0.39	0.95	2005, 2007, 2009, 2011
NAP1L5	ENST00000323061.5	nucleosome assembly protein 1-like 5	28	1	0	1	0	1	1	0	0	0	-0.39	-0.6	0.71	2009, 2011
PPARGC1A	ENST00000264867.2	peroxisome proliferator-activated receptor gamma, coactivator 1 alpha	19	3	0	1	2	0	0	0	0	0	-0.38	-0.4	0.99	2005, 2007, 2009, 2011
FRMD6	ENST00000395718.2	FERM domain containing 6	508	1	0	1	0	1	0	0	1	0	-0.38	-0.39	0.91	2007, 2011
DENND2C	ENST00000393276.3	DENN/MADD domain containing 2C	51	1	1	0	0	0	0	0	0	0	-0.38	-0.38	0.89
TMEM87A	ENST00000389834.4	transmembrane protein 87A	52	1	1	0	0	0	0	0	0	0	-0.38	-0.42	0.76	2007, 2009, 2011
NR6A1	ENST00000487099.2	nuclear receptor subfamily 6, group A, member 1	1082	2	1	0	1	2	0	2	0	0	-0.38	-0.38	0.98	2005, 2007
SEPT7	ENST00000435235.1	septin 7	97	1	1	0	0	0	0	0	0	1	-0.38	-0.38	0.95	2005, 2007, 2009, 2011
TBC1D15	ENST00000550746.1	TBC1 domain family, member 15	1164	2	1	1	0	0	0	0	0	0	-0.38	-0.58	0.99	2005, 2007, 2009, 2011
C9orf72	ENST00000380003.3	chromosome 9 open reading frame 72	25	2	1	0	1	0	0	0	0	1	-0.38	-0.38	0.97	2005, 2007, 2009, 2011
AP4E1	ENST00000261842.5	adaptor-related protein complex 4, epsilon 1 subunit	57	2	1	0	1	0	0	0	0	0	-0.37	-0.37	0.95	2005, 2007, 2009, 2011
VAT1L	ENST00000302536.2	vesicle amine transport 1-like	123	1	1	0	0	0	0	0	0	0	-0.37	-0.41	0.95	2005, 2007, 2009, 2011
UBAC1	ENST00000371756.3	UBA domain containing 1	52	1	1	0	0	0	0	0	0	0	-0.37	-0.37	0.95	2009, 2011
DNAJC13	ENST00000260818.6	DnaJ (Hsp40) homolog, subfamily C, member 13	256	1	1	0	0	0	0	0	0	0	-0.37	-0.37	0.83	2005, 2007, 2009, 2011
PPARGC1B	ENST00000309241.5	peroxisome proliferator-activated receptor gamma, coactivator 1 beta	12	3	1	2	0	0	0	0	0	0	-0.37	-0.39	> 0.99	2003, 2005, 2007, 2009, 2011
NLGN1	ENST00000457714.1	neuroligin 1	36	1	0	1	0	2	0	2	0	0	-0.37	-0.41	0.61	2005, 2007
FAM109A	ENST00000361483.3	family with sequence similarity 109, member A	780	2	1	0	1	0	0	0	0	0	-0.37	-0.39	0.98	2007, 2009, 2011
ANKRA2	ENST00000296785.3	ankyrin repeat, family A (RFXANK-like), 2	134	1	0	1	0	1	0	0	1	0	-0.37	-0.59	0.88	2005, 2007, 2011
CBFB	ENST00000290858.6	core-binding factor, beta subunit	3904	1	1	0	0	1	0	0	1	0	-0.37	-0.4	0.59	2005, 2007, 2009, 2011
PABPC1L2B	ENST00000373521.2	poly(A) binding protein, cytoplasmic 1-like 2B	5	2	0	1	1	1	0	1	0	0	-0.37	-0.37	0.89	2011
MDM4	ENST00000391947.2	Mdm4 p53 binding protein homolog (mouse)	443	1	1	0	0	1	0	1	0	1	-0.37	-0.43	0.81	2011
ST8SIA4	ENST00000231461.5	ST8 alpha-N-acetyl-neuraminide alpha-2,8-sialyltransferase 4	5	2	1	0	1	1	0	1	0	0	-0.36	-0.36	0.99	2005, 2007, 2009, 2011
PBRM1	ENST00000356770.4	polybromo 1	689	2	0	0	2	0	0	0	0	0	-0.36	-0.36	0.95	2007, 2009, 2011
RAB38	ENST00000243662.6	RAB38, member RAS oncogene family	11	1	1	0	0	0	0	0	0	0	-0.36	-0.36	0.91	2005, 2007, 2009, 2011
TTPA	ENST00000260116.4	tocopherol (alpha) transfer protein	5	1	1	0	0	0	0	0	0	0	-0.36	-0.36	0.66	2011
AIDA	ENST00000340020.6	axin interactor, dorsalization associated	48	1	0	0	1	2	1	1	0	0	-0.36	-0.36	0.78
HOXB8	ENST00000239144.4	homeobox B8	9	1	0	0	1	0	0	0	0	1	-0.36	-0.36	0.78	2005, 2007, 2009, 2011
CCDC178	ENST00000581852.1	coiled-coil domain containing 178	7	1	0	1	0	0	0	0	0	0	-0.36	-0.36	0.7	2009, 2011
SMAD1	ENST00000302085.4	SMAD family member 1	240	1	0	0	1	1	0	0	1	0	-0.36	-0.37	0.91	2005, 2007, 2009, 2011
RAB15	ENST00000436278.2	RAB15, member RAS oncogene family	23	1	1	0	0	0	0	0	0	0	-0.36	-0.48	0.95	2005, 2007, 2009, 2011
KIAA2026	ENST00000399933.3	KIAA2026	712	1	1	0	0	0	0	0	0	0	-0.36	-0.36	0.87	2007, 2009, 2011
RABGAP1L	ENST00000489615.1	RAB GTPase activating protein 1-like	364	1	0	1	0	1	0	1	0	1	-0.36	-0.36	0.71
SEMA6B	ENST00000301293.3	sema domain, transmembrane domain (TM), and cytoplasmic domain, (semaphorin) 6B	35	1	1	0	0	0	0	0	0	0	-0.36	-0.36	0.93	2009, 2011
FAM199X	ENST00000493442.1	family with sequence similarity 199, X-linked	856	1	0	0	1	1	1	0	0	0	-0.36	-0.4	0.78
CALCR	ENST00000359558.2	calcitonin receptor	5	1	1	0	0	1	0	1	0	0	-0.35	-0.35	0.78	2005, 2007, 2009, 2011
WWP1	ENST00000517970.1	WW domain containing E3 ubiquitin protein ligase 1	161	1	1	0	0	0	0	0	0	1	-0.35	-0.37	0.63	2009, 2011
MBOAT1	ENST00000541730.1	membrane bound O-acyltransferase domain containing 1	98	1	1	0	0	0	0	0	0	0	-0.35	-0.35	0.91	2007, 2009, 2011
LCLAT1	ENST00000309052.4	lysocardiolipin acyltransferase 1	397	1	1	0	0	0	0	0	0	0	-0.35	-0.36	0.92	2005, 2007, 2009, 2011
ELOVL5	ENST00000370918.4	ELOVL fatty acid elongase 5	2233	1	1	0	0	0	0	0	0	1	-0.35	-0.35	0.72	2005, 2007, 2009, 2011
PGP	ENST00000333503.7	phosphoglycolate phosphatase	153	1	1	0	0	0	0	0	0	0	-0.35	-0.35	0.94	2007, 2009, 2011
ZNF608	ENST00000504926.1	zinc finger protein 608	22	1	1	0	0	0	0	0	0	0	-0.35	-0.35	0.9	2005, 2007, 2009, 2011
TBC1D10B	ENST00000409939.3	TBC1 domain family, member 10B	174	1	1	0	0	0	0	0	0	0	-0.35	-0.35	0.82	2005, 2007, 2009, 2011
CYB561	ENST00000584031.1	cytochrome b561	10	1	1	0	0	0	0	0	0	0	-0.35	-0.35	0.69	2009, 2011
TMCC1	ENST00000432054.2	transmembrane and coiled-coil domain family 1	97	1	1	0	0	0	0	0	0	0	-0.35	-0.35	0.95	2005, 2007, 2009, 2011
WASL	ENST00000223023.4	Wiskott-Aldrich syndrome-like	230	1	0	0	1	1	0	0	1	0	-0.35	-0.36	0.78
EXTL2	ENST00000370113.3	exostosin-like glycosyltransferase 2	204	1	1	0	0	0	0	0	0	0	-0.35	-0.35	0.8	2005, 2007, 2009, 2011
FAM110B	ENST00000361488.3	family with sequence similarity 110, member B	60	1	1	0	0	1	0	1	0	0	-0.34	-0.43	0.95	2007, 2009, 2011
DLG5	ENST00000372391.2	discs, large homolog 5 (Drosophila)	10	2	0	1	1	0	0	0	0	0	-0.34	-0.34	0.94	2005, 2007, 2009, 2011
CEP41	ENST00000223208.5	centrosomal protein 41kDa	346	1	1	0	0	0	0	0	0	0	-0.34	-0.36	0.9	2005, 2007, 2009, 2011
YTHDC1	ENST00000344157.4	YTH domain containing 1	307	1	1	0	0	0	0	0	0	0	-0.34	-0.47	0.95	2007, 2009, 2011
MARCH6	ENST00000274140.5	membrane-associated ring finger (C3HC4) 6, E3 ubiquitin protein ligase	14086	1	1	0	0	3	0	0	3	0	-0.34	-0.52	0.74	2007, 2009, 2011
MAML1	ENST00000292599.3	mastermind-like 1 (Drosophila)	910	1	1	0	0	0	0	0	0	0	-0.34	-0.34	0.95	2005, 2007, 2009, 2011
KIAA0087	ENST00000242109.3	KIAA0087	5	1	1	0	0	1	0	0	1	0	-0.34	-0.34	< 0.1
WDR7	ENST00000254442.3	WD repeat domain 7	365	3	2	1	0	1	0	0	1	1	-0.34	-0.37	0.99	2005, 2007, 2009, 2011
TMEM245	ENST00000374586.3	transmembrane protein 245	1320	1	0	0	1	2	0	1	1	0	-0.34	-0.36	0.78	2005, 2007
SLC41A2	ENST00000258538.3	solute carrier family 41 (magnesium transporter), member 2	224	1	1	0	0	0	0	0	0	0	-0.34	-0.42	0.64	2005, 2007, 2009, 2011
TASP1	ENST00000337743.4	taspase, threonine aspartase, 1	58	1	1	0	0	0	0	0	0	0	-0.34	-0.34	0.48	2007, 2009, 2011
NDEL1	ENST00000402554.3	nudE neurodevelopment protein 1-like 1	396	1	1	0	0	0	0	0	0	0	-0.34	-0.34	0.73	2005, 2007, 2009, 2011
NUDT5	ENST00000491614.1	nudix (nucleoside diphosphate linked moiety X)-type motif 5	808	1	1	0	0	0	0	0	0	0	-0.33	-0.35	0.95
GALNT1	ENST00000269195.5	UDP-N-acetyl-alpha-D-galactosamine:polypeptide N-acetylgalactosaminyltransferase 1 (GalNAc-T1)	2466	1	1	0	0	0	0	0	0	1	-0.33	-0.39	0.95	2005, 2007, 2009, 2011
SOS1	ENST00000426016.1	son of sevenless homolog 1 (Drosophila)	189	1	1	0	0	0	0	0	0	1	-0.33	-0.33	0.75	2011
AVL9	ENST00000318709.4	AVL9 homolog (S. cerevisiase)	246	2	1	1	0	0	0	0	0	0	-0.33	-0.37	0.65	2005, 2007, 2009, 2011
CHST2	ENST00000309575.3	carbohydrate (N-acetylglucosamine-6-O) sulfotransferase 2	154	1	1	0	0	0	0	0	0	2	-0.33	-0.44	0.94	2005, 2007, 2009, 2011
PICALM	ENST00000532317.1	phosphatidylinositol binding clathrin assembly protein	1173	1	1	0	0	0	0	0	0	0	-0.33	-0.34	0.32	2005, 2007, 2009, 2011
LRRC8D	ENST00000337338.5	leucine rich repeat containing 8 family, member D	96	1	1	0	0	0	0	0	0	0	-0.33	-0.34	0.95	2007, 2009, 2011
PRRX1	ENST00000367760.3	paired related homeobox 1	57	1	0	0	1	0	0	0	0	1	-0.33	-0.34	< 0.1
RAD23B	ENST00000358015.3	RAD23 homolog B (S. cerevisiae)	1012	2	1	1	0	0	0	0	0	0	-0.33	-0.42	0.96	2005, 2007, 2009, 2011
EPC2	ENST00000258484.6	enhancer of polycomb homolog 2 (Drosophila)	152	1	1	0	0	0	0	0	0	0	-0.33	-0.33	0.9	2005, 2007, 2009, 2011
ABL1	ENST00000318560.5	c-abl oncogene 1, non-receptor tyrosine kinase	1188	1	1	0	0	0	0	0	0	0	-0.33	-0.33	0.89	2005, 2007, 2009, 2011
SNX16	ENST00000353788.4	sorting nexin 16	156	1	0	0	1	1	0	1	0	0	-0.33	-0.45	0.78	2005, 2007, 2009, 2011
ABI3BP	ENST00000471714.1	ABI family, member 3 (NESH) binding protein	18	1	0	1	0	1	0	1	0	0	-0.33	-0.33	0.69	2009, 2011
ZBTB41	ENST00000367405.4	zinc finger and BTB domain containing 41	33	1	1	0	0	1	0	0	1	0	-0.33	-0.35	0.89	2007, 2009, 2011
NAGPA	ENST00000312251.3	N-acetylglucosamine-1-phosphodiester alpha-N-acetylglucosaminidase	297	1	1	0	0	0	0	0	0	0	-0.33	-0.33	0.74	2005, 2007, 2009, 2011
DCUN1D3	ENST00000324344.4	DCN1, defective in cullin neddylation 1, domain containing 3	53	3	1	1	1	0	0	0	0	0	-0.32	-0.59	> 0.99	2007, 2009, 2011
GLCCI1	ENST00000223145.5	glucocorticoid induced transcript 1	654	1	1	0	0	0	0	0	0	0	-0.32	-0.32	0.88	2005, 2007, 2009, 2011
SKP2	ENST00000274255.6	S-phase kinase-associated protein 2, E3 ubiquitin protein ligase	340	1	1	0	0	0	0	0	0	0	-0.32	-0.32	0.75
GATM	ENST00000396659.3	glycine amidinotransferase (L-arginine:glycine amidinotransferase)	586	1	1	0	0	0	0	0	0	0	-0.32	-0.32	0.31
CELSR3	ENST00000164024.4	cadherin, EGF LAG seven-pass G-type receptor 3	13	6	6	0	0	0	0	0	0	0	-0.32	-0.35	> 0.99	2005, 2007, 2009, 2011
NT5E	ENST00000369651.3	5'-nucleotidase, ecto (CD73)	285	2	2	0	0	0	0	0	0	0	-0.32	-0.59	0.77	2007, 2009, 2011
QKI	ENST00000392127.2	QKI, KH domain containing, RNA binding	323	1	1	0	0	4	0	1	3	1	-0.32	-0.71	0.9	2005, 2007, 2009, 2011
UBE2J1	ENST00000435041.2	ubiquitin-conjugating enzyme E2, J1	1318	1	1	0	0	0	0	0	0	0	-0.32	-0.49	0.95	2005, 2007, 2009, 2011
ATP6V0D1	ENST00000290949.3	ATPase, H+ transporting, lysosomal 38kDa, V0 subunit d1	4359	1	1	0	0	0	0	0	0	0	-0.32	-0.32	0.91	2009, 2011
CCDC71L	ENST00000523505.1	coiled-coil domain containing 71-like	410	1	0	0	1	0	0	0	0	1	-0.32	-0.32	0.78	2009
SIX4	ENST00000216513.4	SIX homeobox 4	94	1	0	1	0	1	0	0	1	1	-0.32	-0.37	0.68	2007, 2009, 2011
TIA1	ENST00000433529.2	TIA1 cytotoxic granule-associated RNA binding protein	1370	1	0	1	0	1	1	0	0	0	-0.32	-0.33	0.68	2007, 2011
FAM214A	ENST00000261844.7	family with sequence similarity 214, member A	62	1	1	0	0	0	0	0	0	0	-0.32	-0.32	0.88	2007, 2009, 2011
SLC35F4	ENST00000556826.1	solute carrier family 35, member F4	5	1	0	0	1	0	0	0	0	0	-0.32	-0.32	0.78	2007, 2009, 2011
KDM3A	ENST00000409556.1	lysine (K)-specific demethylase 3A	2300	1	1	0	0	0	0	0	0	0	-0.32	-0.32	0.95	2005, 2007, 2009, 2011
ARL6IP6	ENST00000326446.5	ADP-ribosylation-like factor 6 interacting protein 6	1454	1	0	1	0	1	0	1	0	0	-0.32	-0.55	0.71	2005, 2007, 2009, 2011
JAKMIP2	ENST00000507386.1	janus kinase and microtubule interacting protein 2	26	1	1	0	0	2	0	1	1	0	-0.32	-0.34	0.95	2007, 2009, 2011
KLHL28	ENST00000396128.4	kelch-like family member 28	9	4	1	1	2	0	0	0	0	1	-0.32	-0.75	> 0.99	2007, 2009, 2011
MINOS1	ENST00000322753.6	mitochondrial inner membrane organizing system 1	287	1	1	0	0	0	0	0	0	0	-0.32	-0.39	0.37	2011
WDR44	ENST00000254029.3	WD repeat domain 44	392	1	1	0	0	0	0	0	0	0	-0.31	-0.33	0.81	2005, 2007, 2009, 2011
CCDC43	ENST00000457422.2	coiled-coil domain containing 43	36	1	1	0	0	0	0	0	0	0	-0.31	-0.31	0.93	2007, 2009, 2011
NAV3	ENST00000228327.6	neuron navigator 3	277	2	0	0	2	0	0	0	0	0	-0.31	-0.31	0.95	2005, 2007, 2009, 2011
RNF220	ENST00000372247.2	ring finger protein 220	474	1	1	0	0	0	0	0	0	0	-0.31	-0.31	0.95	2007, 2009, 2011
LRFN2	ENST00000338305.6	leucine rich repeat and fibronectin type III domain containing 2	5	1	1	0	0	0	0	0	0	0	-0.31	-0.31	0.82	2005, 2007, 2009, 2011
YAF2	ENST00000327791.4	YY1 associated factor 2	413	2	1	1	0	0	0	0	0	0	-0.31	-0.76	0.99	2009, 2011
ESCO1	ENST00000269214.5	establishment of sister chromatid cohesion N-acetyltransferase 1	94	1	1	0	0	0	0	0	0	0	-0.31	-0.31	0.95	2005, 2007, 2009, 2011
LUC7L2	ENST00000541515.3	LUC7-like 2 (S. cerevisiae)	419	1	0	0	1	0	0	0	0	0	-0.31	-0.31	0.78
TMEM170B	ENST00000379426.1	transmembrane protein 170B	489	1	1	0	0	1	0	1	0	0	-0.31	-0.62	0.94	2009, 2011
NFAT5	ENST00000354436.2	nuclear factor of activated T-cells 5, tonicity-responsive	128	3	1	1	1	0	0	0	0	0	-0.31	-0.5	0.97	2005, 2007, 2009, 2011
SLC35F3	ENST00000366618.3	solute carrier family 35, member F3	5	2	0	1	1	0	0	0	0	1	-0.31	-0.31	0.91
C7orf55-LUC7L2	ENST00000354926.4	C7orf55-LUC7L2 readthrough	419	1	0	0	1	0	0	0	0	0	-0.31	-0.31	0.78	2009, 2011
PSEN2	ENST00000340188.4	presenilin 2 (Alzheimer disease 4)	613	1	0	1	0	0	0	0	0	0	-0.31	-0.31	0.63	2005, 2007
ONECUT2	ENST00000491143.2	one cut homeobox 2	847	1	0	0	1	3*	0	0	2	0	-0.31	-0.32	0.79	2007, 2009, 2011
FRMPD1	ENST00000377765.3	FERM and PDZ domain containing 1	5	1	0	1	0	0	0	0	0	0	-0.31	-0.31	0.57	2005, 2007, 2009, 2011
KLF9	ENST00000377126.2	Kruppel-like factor 9	20	2	1	1	0	0	0	0	0	1	-0.31	-0.47	0.82	2005, 2007, 2009, 2011
ARF4	ENST00000303436.6	ADP-ribosylation factor 4	390	1	0	1	0	1	0	1	0	0	-0.31	-0.57	0.55	2007
SLC35F1	ENST00000360388.4	solute carrier family 35, member F1	56	1	1	0	0	0	0	0	0	0	-0.31	-0.31	0.95	2007, 2009, 2011
ZFC3H1	ENST00000378743.3	zinc finger, C3H1-type containing	129	1	1	0	0	0	0	0	0	0	-0.31	-0.31	0.81	2007, 2009, 2011
SEC61A2	ENST00000379020.4	Sec61 alpha 2 subunit (S. cerevisiae)	105	1	0	0	1	0	0	0	0	0	-0.3	-0.3	0.78	2005, 2007, 2011
B4GALT6	ENST00000306851.5	UDP-Gal:betaGlcNAc beta 1,4- galactosyltransferase, polypeptide 6	146	1	1	0	0	0	0	0	0	0	-0.3	-0.3	0.94	2005, 2007, 2009, 2011
SLC35C1	ENST00000314134.3	solute carrier family 35 (GDP-fucose transporter), member C1	856	1	1	0	0	0	0	0	0	0	-0.3	-0.3	< 0.1	2011
SOX9	ENST00000245479.2	SRY (sex determining region Y)-box 9	2595	1	1	0	0	0	0	0	0	0	-0.3	-0.35	0.43	2005, 2007, 2009, 2011
CAMK2N2	ENST00000296238.3	calcium/calmodulin-dependent protein kinase II inhibitor 2	39	1	0	1	0	0	0	0	0	0	-0.3	-0.3	0.66	2011
EAF1	ENST00000396842.2	ELL associated factor 1	63	1	1	0	0	0	0	0	0	0	-0.3	-0.32	0.94	2005, 2007, 2009, 2011
IP6K3	ENST00000451316.1	inositol hexakisphosphate kinase 3	8	1	1	0	0	0	0	0	0	0	-0.3	-0.3	0.95	2005, 2007, 2009, 2011
HOXA1	ENST00000355633.5	homeobox A1	157	1	1	0	0	0	0	0	0	1	-0.3	-0.3	0.81	2005, 2007, 2009
NR5A2	ENST00000367362.3	nuclear receptor subfamily 5, group A, member 2	121	2	1	1	0	0	0	0	0	0	-0.3	-0.37	0.95	2005, 2007, 2009, 2011
CHD9	ENST00000566029.1	chromodomain helicase DNA binding protein 9	447	1	0	0	1	0	0	0	0	1	-0.3	-0.31	0.78	2005, 2007, 2011
C8orf44-SGK3	ENST00000519289.1	C8orf44-SGK3 readthrough	56	1	0	0	1	1	0	1	0	0	-0.3	-0.38	0.78	2011
SGK3	ENST00000345714.4	serum/glucocorticoid regulated kinase family, member 3	56	1	0	0	1	1	0	1	0	0	-0.3	-0.37	0.78	2007, 2009, 2011
VAPA	ENST00000400000.2	VAMP (vesicle-associated membrane protein)-associated protein A, 33kDa	2926	1	0	1	0	0	0	0	0	0	-0.3	-0.3	0.71	2005, 2007, 2009, 2011
TTC39A	ENST00000530004.1	tetratricopeptide repeat domain 39A	174	1	0	0	1	1	0	1	0	0	-0.3	-0.57	0.78	2007, 2009, 2011
SEC23A	ENST00000537403.1	Sec23 homolog A (S. cerevisiae)	413	1	1	0	0	0	0	0	0	1	-0.3	-0.39	0.62	2005, 2007, 2009, 2011
FXR1	ENST00000357559.4	fragile X mental retardation, autosomal homolog 1	434	1	0	0	1	0	0	0	0	0	-0.29	-0.29	0.78	2005, 2007
MAP3K2	ENST00000409947.1	mitogen-activated protein kinase kinase kinase 2	187	1	0	0	1	3	1	2	0	1	-0.29	-0.3	0.78	2011
LIN7C	ENST00000278193.2	lin-7 homolog C (C. elegans)	1701	1	1	0	0	0	0	0	0	0	-0.29	-0.33	0.76	2005, 2007, 2009, 2011
GLDC	ENST00000321612.6	glycine dehydrogenase (decarboxylating)	5	1	1	0	0	0	0	0	0	1	-0.29	-0.29	0.55	2011
MSANTD4	ENST00000301919.4	Myb/SANT-like DNA-binding domain containing 4 with coiled-coils	304	1	0	0	1	0	0	0	0	0	-0.29	-0.29	0.78
ELMOD2	ENST00000323570.3	ELMO/CED-12 domain containing 2	32	1	1	0	0	2	0	1	1	0	-0.29	-0.32	0.95	2005, 2007, 2009, 2011
DDIT4	ENST00000307365.3	DNA-damage-inducible transcript 4	2454	1	1	0	0	0	0	0	0	0	-0.29	-0.35	0.47	2005, 2007, 2009, 2011
DDAH1	ENST00000535924.2	dimethylarginine dimethylaminohydrolase 1	46	1	1	0	0	1	0	1	0	0	-0.29	-0.29	0.33	2005, 2007, 2009, 2011
WDR82	ENST00000296490.3	WD repeat domain 82	319	1	1	0	0	0	0	0	0	0	-0.29	-0.31	0.88	2007
PDSS1	ENST00000376203.5	prenyl (decaprenyl) diphosphate synthase, subunit 1	41	1	1	0	0	0	0	0	0	0	-0.29	-0.46	0.85
TFDP1	ENST00000375370.5	transcription factor Dp-1	8913	1	0	0	1	0	0	0	0	1	-0.29	-0.29	0.78	2005, 2007, 2009, 2011
MFSD11	ENST00000336509.4	major facilitator superfamily domain containing 11	142	1	0	0	1	0	0	0	0	0	-0.29	-0.31	0.78	2007, 2009, 2011
SEMA3A	ENST00000265362.4	sema domain, immunoglobulin domain (Ig), short basic domain, secreted, (semaphorin) 3A	162	1	1	0	0	1	1	0	0	0	-0.29	-0.41	0.95	2005, 2007, 2009, 2011
ZBTB44	ENST00000525842.1	zinc finger and BTB domain containing 44	236	1	1	0	0	2	0	1	1	0	-0.29	-0.39	< 0.1	2009, 2011
NHS	ENST00000380060.3	Nance-Horan syndrome (congenital cataracts and dental anomalies)	72	2	0	1	1	0	0	0	0	0	-0.29	-0.29	0.88	2005, 2007, 2009, 2011
CUL2	ENST00000374746.1	cullin 2	27	1	1	0	0	0	0	0	0	0	-0.29	-0.29	0.95	2005, 2007, 2009, 2011
DLL4	ENST00000249749.5	delta-like 4 (Drosophila)	605	1	1	0	0	0	0	0	0	0	-0.29	-0.29	0.95	2005, 2007, 2009, 2011
GABRA5	ENST00000335625.5	gamma-aminobutyric acid (GABA) A receptor, alpha 5	5	1	0	0	1	0	0	0	0	0	-0.29	-0.29	0.78	2005, 2007, 2011
DCUN1D2	ENST00000332592.3	DCN1, defective in cullin neddylation 1, domain containing 2	17	1	1	0	0	0	0	0	0	0	-0.29	-0.29	0.56	2009, 2011
SNX10	ENST00000396376.1	sorting nexin 10	9	1	1	0	0	0	0	0	0	0	-0.29	-0.29	0.2	2009, 2011
HTRA3	ENST00000307358.2	HtrA serine peptidase 3	5161	1	0	0	1	0	0	0	0	0	-0.29	-0.29	0.78	2007, 2009, 2011
LPPR4	ENST00000370185.3	Lipid phosphate phosphatase-related protein type 4	5	1	1	0	0	0	0	0	0	0	-0.29	-0.29	0.87	2005, 2007, 2009, 2011
CALB2	ENST00000349553.5	calbindin 2	5	1	0	0	1	0	0	0	0	1	-0.29	-0.29	0.78	2009, 2011
RTN4R	ENST00000043402.7	reticulon 4 receptor	55	1	1	0	0	0	0	0	0	0	-0.29	-0.29	0.29	2009, 2011
SLC9A8	ENST00000361573.2	solute carrier family 9, subfamily A (NHE8, cation proton antiporter 8), member 8	474	1	1	0	0	0	0	0	0	0	-0.28	-0.28	0.93	2005, 2007, 2009, 2011
GCLC	ENST00000229416.6	glutamate-cysteine ligase, catalytic subunit	1001	1	0	1	0	0	0	0	0	0	-0.28	-0.28	0.71	2009, 2011
PPP1R14C	ENST00000361131.4	protein phosphatase 1, regulatory (inhibitor) subunit 14C	173	1	0	1	0	0	0	0	0	0	-0.28	-0.31	0.6	2005, 2007, 2009, 2011
YOD1	ENST00000315927.4	YOD1 deubiquitinase	55	3	1	0	2	1	0	1	0	0	-0.28	-0.73	0.96	2007, 2009, 2011
MAN1A2	ENST00000356554.3	mannosidase, alpha, class 1A, member 2	603	1	1	0	0	0	0	0	0	0	-0.28	-0.28	0.95	2005, 2007, 2009, 2011
VIM	ENST00000224237.5	vimentin	31747	1	0	0	1	0	0	0	0	0	-0.28	-0.28	0.78	2005, 2007
FECH	ENST00000262093.5	ferrochelatase	716	1	1	0	0	0	0	0	0	0	-0.28	-0.3	0.49	2009, 2011
SLC30A4	ENST00000261867.4	solute carrier family 30 (zinc transporter), member 4	19	1	1	0	0	0	0	0	0	2	-0.28	-0.3	0.95	2009, 2011
BCOR	ENST00000397354.3	BCL6 corepressor	355	1	1	0	0	0	0	0	0	0	-0.28	-0.28	0.9	2005, 2007, 2009, 2011
YWHAZ	ENST00000395957.2	tyrosine 3-monooxygenase/tryptophan 5-monooxygenase activation protein, zeta polypeptide	184	1	0	1	0	0	0	0	0	0	-0.28	-0.28	0.71	2007, 2009, 2011
ARL15	ENST00000502271.1	ADP-ribosylation factor-like 15	119	1	0	1	0	1	0	0	1	0	-0.28	-0.34	0.54	2009, 2011
SGMS2	ENST00000394684.4	sphingomyelin synthase 2	111	1	0	1	0	4	0	3	1	1	-0.28	-0.49	0.79	2011
EDEM3	ENST00000318130.8	ER degradation enhancer, mannosidase alpha-like 3	535	2	1	1	0	0	0	0	0	0	-0.28	-0.28	0.91	2007, 2009, 2011
AMOTL2	ENST00000249883.5	angiomotin like 2	78	1	1	0	0	0	0	0	0	0	-0.28	-0.29	0.95	2005, 2007, 2009, 2011
GRB10	ENST00000398812.2	growth factor receptor-bound protein 10	1382	1	0	1	0	1	0	0	1	0	-0.28	-0.29	0.74	2005, 2007, 2009, 2011
GPR125	ENST00000334304.5	G protein-coupled receptor 125	1042	1	1	0	0	2	1	0	1	0	-0.28	-0.44	0.95	2009, 2011
HLF	ENST00000226067.5	hepatic leukemia factor	15	1	0	1	0	0	0	0	0	0	-0.28	-0.28	0.71	2005, 2007, 2009, 2011
PNN	ENST00000216832.4	pinin, desmosome associated protein	858	1	0	1	0	1	0	0	1	0	-0.28	-0.37	0.65	2005, 2007, 2009, 2011
CSNK1A1	ENST00000261798.5	casein kinase 1, alpha 1	769	1	1	0	0	0	0	0	0	0	-0.28	-0.34	0.95	2007, 2009, 2011
EML1	ENST00000262233.6	echinoderm microtubule associated protein like 1	371	1	1	0	0	1	0	0	1	0	-0.28	-0.4	0.98
LONRF1	ENST00000398246.3	LON peptidase N-terminal domain and ring finger 1	36	2	0	0	2	0	0	0	0	0	-0.28	-0.28	0.95	2007
DGKZ	ENST00000343674.6	diacylglycerol kinase, zeta	65	1	1	0	0	0	0	0	0	0	-0.28	-0.28	0.9	2005, 2007, 2009, 2011
SMIM14	ENST00000295958.5	small integral membrane protein 14	601	1	0	1	0	0	0	0	0	0	-0.28	-0.32	0.65	2007
LARGE	ENST00000354992.2	like-glycosyltransferase	411	1	1	0	0	1	1	0	0	1	-0.27	-0.3	0.95	2005, 2007, 2009, 2011
GMEB1	ENST00000373816.1	glucocorticoid modulatory element binding protein 1	154	2	0	2	0	0	0	0	0	0	-0.27	-0.38	0.86
BCL2L11	ENST00000393256.3	BCL2-like 11 (apoptosis facilitator)	105	1	1	0	0	0	0	0	0	0	-0.27	-0.28	0.84	2005, 2007, 2009, 2011
MAP3K5	ENST00000359015.4	mitogen-activated protein kinase kinase kinase 5	46	1	0	1	0	1	0	1	0	0	-0.27	-0.27	0.69	2005, 2007, 2009, 2011
NSG1	ENST00000421177.2	Neuron-specific protein family member 1	25	1	1	0	0	0	0	0	0	0	-0.27	-0.46	0.61	2007, 2009, 2011
MMP16	ENST00000286614.6	matrix metallopeptidase 16 (membrane-inserted)	12	1	1	0	0	4	2	1	1	1	-0.27	-0.48	0.95
POU3F2	ENST00000328345.5	POU class 3 homeobox 2	274	1	0	0	1	3	0	1	2	0	-0.27	-0.55	0.78
SLC38A7	ENST00000570101.1	solute carrier family 38, member 7	635	1	1	0	0	0	0	0	0	0	-0.27	-0.28	0.95	2005, 2007, 2009, 2011
LRRC17	ENST00000249377.4	leucine rich repeat containing 17	144	1	1	0	0	0	0	0	0	0	-0.27	-0.27	0.71	2005, 2007, 2009, 2011
YPEL5	ENST00000379520.3	yippee-like 5 (Drosophila)	307	1	1	0	0	0	0	0	0	0	-0.27	-0.27	0.21	2005, 2007, 2011
AP2A1	ENST00000354293.5	adaptor-related protein complex 2, alpha 1 subunit	285	1	1	0	0	0	0	0	0	0	-0.27	-0.27	0.84	2005, 2007, 2009, 2011
TBPL1	ENST00000237264.4	TBP-like 1	69	1	0	0	1	0	0	0	0	1	-0.27	-0.28	0.78	2005, 2007, 2009, 2011
NUS1	ENST00000368494.3	nuclear undecaprenyl pyrophosphate synthase 1 homolog (S. cerevisiae)	302	1	1	0	0	0	0	0	0	0	-0.27	-0.27	0.95	2007, 2009, 2011
STK35	ENST00000381482.3	serine/threonine kinase 35	263	2	1	1	0	1	0	1	0	0	-0.27	-0.29	0.99	2005, 2007, 2009, 2011
NEDD4	ENST00000338963.2	neural precursor cell expressed, developmentally down-regulated 4, E3 ubiquitin protein ligase	289	2	1	1	0	0	0	0	0	0	-0.27	-0.28	0.99	2005, 2007, 2009, 2011
STK39	ENST00000355999.4	serine threonine kinase 39	266	1	1	0	0	0	0	0	0	0	-0.27	-0.36	0.87	2005, 2007, 2009, 2011
UBE2F	ENST00000272930.4	ubiquitin-conjugating enzyme E2F (putative)	905	1	0	1	0	0	0	0	0	0	-0.27	-0.33	0.71	2007, 2011
CDH20	ENST00000262717.4	cadherin 20, type 2	5	1	1	0	0	0	0	0	0	0	-0.27	-0.27	0.88
LARP4	ENST00000398473.2	La ribonucleoprotein domain family, member 4	35	1	1	0	0	1	0	0	1	0	-0.27	-0.36	0.38	2007
SBF1	ENST00000380817.3	SET binding factor 1	2045	1	1	0	0	0	0	0	0	0	-0.27	-0.27	0.95	2007, 2009, 2011
BNC1	ENST00000345382.2	basonuclin 1	6	1	1	0	0	0	0	0	0	0	-0.27	-0.27	0.85	2005, 2007, 2009, 2011
CNKSR2	ENST00000379510.3	connector enhancer of kinase suppressor of Ras 2	85	1	0	1	0	1	0	1	0	0	-0.27	-0.28	0.73	2011
OTUD4	ENST00000454497.2	OTU domain containing 4	18	2	0	2	0	0	0	0	0	0	-0.27	-0.27	0.89	2007, 2009
ERLIN1	ENST00000421367.2	ER lipid raft associated 1	86	1	1	0	0	0	0	0	0	0	-0.27	-0.29	0.9	2007, 2009, 2011
GLUD1	ENST00000277865.4	glutamate dehydrogenase 1	287	1	0	0	1	0	0	0	0	0	-0.27	-0.27	0.78	2009, 2011
SIRT1	ENST00000212015.6	sirtuin 1	220	1	0	1	0	0	0	0	0	0	-0.27	-0.27	0.66	2005, 2007, 2009, 2011
FAM46A	ENST00000369754.3	family with sequence similarity 46, member A	899	1	1	0	0	1	0	1	0	1	-0.26	-0.29	0.9	2007, 2009, 2011
BAZ2B	ENST00000392782.1	bromodomain adjacent to zinc finger domain, 2B	25	1	1	0	0	1	0	0	1	0	-0.26	-0.27	0.95	2011
SBK1	ENST00000341901.4	SH3 domain binding kinase 1	9	2	0	1	1	0	0	0	0	0	-0.26	-0.26	0.94	2007, 2009, 2011
PCGF5	ENST00000336126.5	polycomb group ring finger 5	176	1	0	1	0	1	0	0	1	0	-0.26	-0.27	0.71	2005, 2007, 2009, 2011
PSMD7	ENST00000219313.4	proteasome (prosome, macropain) 26S subunit, non-ATPase, 7	826	1	0	1	0	0	0	0	0	0	-0.26	-0.33	0.64	2005, 2007, 2009, 2011
PGGT1B	ENST00000419445.1	protein geranylgeranyltransferase type I, beta subunit	25	1	0	0	1	0	0	0	0	0	-0.26	-0.29	0.78	2005, 2007, 2009, 2011
MIER2	ENST00000264819.4	mesoderm induction early response 1, family member 2	137	1	1	0	0	0	0	0	0	0	-0.26	-0.26	0.93	2007, 2009, 2011
GNAO1	ENST00000262493.6	guanine nucleotide binding protein (G protein), alpha activating activity polypeptide O	8	1	1	0	0	0	0	0	0	0	-0.26	-0.26	0.66	2005, 2007, 2011
PIGA	ENST00000542278.1	phosphatidylinositol glycan anchor biosynthesis, class A	104	1	1	0	0	0	0	0	0	0	-0.26	-0.27	0.56	2011
NHLH2	ENST00000320238.3	nescient helix loop helix 2	16	1	1	0	0	0	0	0	0	0	-0.26	-0.26	0.87	2005, 2007, 2009, 2011
RAB4B	ENST00000357052.2	RAB4B, member RAS oncogene family	52	1	1	0	0	0	0	0	0	0	-0.26	-0.56	0.66	2005, 2007, 2009, 2011
ZBTB18	ENST00000358704.4	zinc finger and BTB domain containing 18	935	1	1	0	0	0	0	0	0	0	-0.26	-0.27	0.82	2007, 2009, 2011
ZBTB39	ENST00000300101.2	zinc finger and BTB domain containing 39	7	2	0	2	0	1	0	0	1	1	-0.26	-0.26	0.87	2007, 2009, 2011
TMED2	ENST00000262225.3	transmembrane emp24 domain trafficking protein 2	3025	1	0	1	0	0	0	0	0	0	-0.26	-0.26	0.67	2007
ADO	ENST00000373783.1	2-aminoethanethiol (cysteamine) dioxygenase	686	1	1	0	0	1	0	1	0	0	-0.26	-0.26	0.65	2003, 2005, 2007, 2009, 2011
FYTTD1	ENST00000241502.4	forty-two-three domain containing 1	891	1	1	0	0	0	0	0	0	0	-0.26	-0.26	0.36	2011
FAM13C	ENST00000373867.3	family with sequence similarity 13, member C	343	1	0	0	1	0	0	0	0	0	-0.26	-0.26	0.78	2005, 2007, 2009, 2011
TMEM106B	ENST00000396667.3	transmembrane protein 106B	615	1	0	0	1	1	0	1	0	0	-0.26	-0.28	0.78	2009, 2011
RUNX1	ENST00000344691.4	runt-related transcription factor 1	182	1	1	0	0	0	0	0	0	0	-0.26	-0.42	0.95	2011
KCTD3	ENST00000259154.4	potassium channel tetramerization domain containing 3	372	1	0	1	0	1	0	0	1	1	-0.26	-0.51	0.7	2005, 2007, 2009, 2011
SCAF4	ENST00000286835.7	SR-related CTD-associated factor 4	506	1	0	0	1	0	0	0	0	0	-0.26	-0.26	0.78	2011
CCZ1B	ENST00000316731.8	CCZ1 vacuolar protein trafficking and biogenesis associated homolog B (S. cerevisiae)	5	1	0	1	0	0	0	0	0	0	-0.26	-0.26	0.66
NKX2-2	ENST00000377142.4	NK2 homeobox 2	10	1	1	0	0	0	0	0	0	0	-0.26	-0.26	0.89	2005, 2007, 2009, 2011
ACTN1	ENST00000193403.6	actinin, alpha 1	10087	1	0	0	1	0	0	0	0	0	-0.26	-0.26	0.78	2005, 2007, 2009, 2011
LSM14B	ENST00000253001.4	LSM14B, SCD6 homolog B (S. cerevisiae)	700	1	0	1	0	0	0	0	0	0	-0.26	-0.26	0.71	2009, 2011
SIX1	ENST00000247182.6	SIX homeobox 1	1264	2	0	1	1	0	0	0	0	0	-0.25	-0.38	0.89	2011
MEIS2	ENST00000397624.3	Meis homeobox 2	63	1	0	1	0	1	0	0	1	1	-0.25	-0.3	0.69	2005, 2007, 2009, 2011
SGCB	ENST00000381431.5	sarcoglycan, beta (43kDa dystrophin-associated glycoprotein)	1795	1	1	0	0	2	0	1	1	0	-0.25	-0.57	0.71	2011
MCF2L	ENST00000397030.1	MCF.2 cell line derived transforming sequence-like	79	1	1	0	0	1	0	0	1	0	-0.25	-0.25	0.98	2009, 2011
SOCS6	ENST00000397942.3	suppressor of cytokine signaling 6	140	2	0	0	2	0	0	0	0	0	-0.25	-0.3	0.95	2005, 2007, 2009, 2011
ASB4	ENST00000325885.5	ankyrin repeat and SOCS box containing 4	5	1	0	0	1	0	0	0	0	1	-0.25	-0.25	0.78	2011
RWDD4	ENST00000326397.5	RWD domain containing 4	5	1	0	1	0	0	0	0	0	0	-0.25	-0.25	0.45	2011
MAP3K12	ENST00000267079.2	mitogen-activated protein kinase kinase kinase 12	61	1	1	0	0	0	0	0	0	1	-0.25	-0.31	0.86	2005, 2007, 2009, 2011
MBTPS2	ENST00000379484.5	membrane-bound transcription factor peptidase, site 2	1711	1	1	0	0	0	0	0	0	1	-0.25	-0.26	0.81	2011
SETD3	ENST00000331768.5	SET domain containing 3	58	1	0	1	0	0	0	0	0	0	-0.25	-0.28	0.71	2007, 2009
CHST1	ENST00000308064.2	carbohydrate (keratan sulfate Gal-6) sulfotransferase 1	5	1	1	0	0	0	0	0	0	0	-0.25	-0.25	0.95	2005, 2007, 2009, 2011
TCF7	ENST00000518915.1	transcription factor 7 (T-cell specific, HMG-box)	883	2	2	0	0	0	0	0	0	0	-0.25	-0.25	0.94	2009, 2011
METTL1	ENST00000257848.7	methyltransferase like 1	285	1	0	1	0	0	0	0	0	0	-0.25	-0.25	0.55
KCTD8	ENST00000360029.3	potassium channel tetramerization domain containing 8	5	1	0	1	0	0	0	0	0	0	-0.25	-0.25	0.4	2005, 2007
C4orf19	ENST00000381980.4	chromosome 4 open reading frame 19	51	1	0	0	1	0	0	0	0	0	-0.25	-0.25	0.78
NRBP1	ENST00000233557.3	nuclear receptor binding protein 1	455	1	0	1	0	0	0	0	0	0	-0.25	-0.25	0.58
SSBP2	ENST00000320672.4	single-stranded DNA binding protein 2	1996	1	0	0	1	0	0	0	0	1	-0.25	-0.26	0.78	2005, 2007, 2009, 2011
SRSF10	ENST00000343255.5	serine/arginine-rich splicing factor 10	1920	1	0	0	1	1	0	1	0	0	-0.25	-0.31	0.78
FBXO34	ENST00000313833.4	F-box protein 34	80	1	1	0	0	0	0	0	0	0	-0.25	-0.25	0.95	2005, 2007, 2009, 2011
SIAH2	ENST00000312960.3	siah E3 ubiquitin protein ligase 2	228	1	1	0	0	1	0	1	0	1	-0.25	-0.49	0.75	2005, 2007, 2009, 2011
SH3BGRL	ENST00000373212.5	SH3 domain binding glutamic acid-rich protein like	2034	1	0	1	0	0	0	0	0	0	-0.25	-0.28	0.5	2009, 2011
PIP4K2B	ENST00000269554.3	phosphatidylinositol-5-phosphate 4-kinase, type II, beta	148	1	1	0	0	1	0	0	1	0	-0.25	-0.31	0.95	2011
ACVR1	ENST00000263640.3	activin A receptor, type I	1523	1	1	0	0	0	0	0	0	0	-0.25	-0.25	0.86	2005, 2007, 2009, 2011
NRBF2	ENST00000277746.6	nuclear receptor binding factor 2	11	1	0	0	1	0	0	0	0	0	-0.25	-0.25	0.78	2005, 2007, 2009, 2011
SCN1A	ENST00000423058.2	sodium channel, voltage-gated, type I, alpha subunit	21	1	1	0	0	0	0	0	0	2	-0.24	-0.29	0.95	2011
DEXI	ENST00000331808.4	Dexi homolog (mouse)	1646	1	1	0	0	0	0	0	0	0	-0.24	-0.25	0.37	2005, 2007, 2009, 2011
BCL9	ENST00000234739.3	B-cell CLL/lymphoma 9	70	2	0	2	0	0	0	0	0	1	-0.24	-0.26	0.89	2003, 2005, 2007, 2009, 2011
CRKL	ENST00000354336.3	v-crk avian sarcoma virus CT10 oncogene homolog-like	2142	1	1	0	0	1	0	1	0	0	-0.24	-0.24	0.95	2005, 2007, 2009, 2011
MTTP	ENST00000457717.1	microsomal triglyceride transfer protein	32	1	1	0	0	0	0	0	0	0	-0.24	-0.24	0.95	2007, 2009, 2011
SEC22C	ENST00000264454.3	SEC22 vesicle trafficking protein homolog C (S. cerevisiae)	855	1	1	0	0	0	0	0	0	0	-0.24	-0.3	0.88
LAYN	ENST00000525126.1	layilin	175	1	0	0	1	0	0	0	0	0	-0.24	-0.26	ORF
SCN3A	ENST00000360093.3	sodium channel, voltage-gated, type III, alpha subunit	5	1	1	0	0	0	0	0	0	1	-0.24	-0.24	0.9	2005, 2007, 2009, 2011
NEFM	ENST00000433454.2	neurofilament, medium polypeptide	5	1	0	1	0	0	0	0	0	0	-0.24	-0.24	0.68	2009, 2011
NEUROD6	ENST00000297142.3	neuronal differentiation 6	5	1	0	1	0	0	0	0	0	0	-0.24	-0.24	0.62	2005, 2007
PPFIA2	ENST00000549396.1	protein tyrosine phosphatase, receptor type, f polypeptide (PTPRF), interacting protein (liprin), alpha 2	5	1	1	0	0	0	0	0	0	1	-0.24	-0.24	0.76	2011
KCNJ6	ENST00000609713.1	potassium inwardly-rectifying channel, subfamily J, member 6	5	1	1	0	0	2	0	1	1	0	-0.24	-0.24	0.95
MYBL2	ENST00000217026.4	v-myb avian myeloblastosis viral oncogene homolog-like 2	71	1	1	0	0	0	0	0	0	0	-0.24	-0.24	0.91	2005, 2007, 2009, 2011
ASCC3	ENST00000369162.2	activating signal cointegrator 1 complex subunit 3	159	1	1	0	0	0	0	0	0	0	-0.24	-0.24	0.67	2011
CCNF	ENST00000397066.4	cyclin F	1432	1	0	1	0	1	0	0	1	0	-0.24	-0.24	0.45	2009, 2011
ADRA1D	ENST00000379453.4	adrenoceptor alpha 1D	17	1	1	0	0	0	0	0	0	0	-0.24	-0.24	0.95	2007, 2009, 2011
P4HA1	ENST00000307116.2	prolyl 4-hydroxylase, alpha polypeptide I	38	1	0	0	1	0	0	0	0	0	-0.24	-0.24	0.78	2005, 2007, 2009, 2011
IL1A	ENST00000263339.3	interleukin 1, alpha	5	1	0	1	0	0	0	0	0	0	-0.24	-0.24	0.64	2005, 2007, 2009, 2011
C16orf87	ENST00000394806.2	chromosome 16 open reading frame 87	95	1	0	1	0	0	0	0	0	0	-0.24	-0.27	0.71	2007
CARF	ENST00000402905.3	calcium responsive transcription factor	27	1	1	0	0	2	1	1	0	0	-0.24	-0.37	0.12	2009, 2011
AC012215.1	ENST00000437887.1	Uncharacterized protein	31	1	0	0	1	0	0	0	0	0	-0.24	-0.24	0.78
BCL2	ENST00000398117.1	B-cell CLL/lymphoma 2	55	1	0	0	1	0	0	0	0	1	-0.24	-0.26	0.78	2005, 2007, 2009, 2011
ZNF521	ENST00000361524.3	zinc finger protein 521	520	1	0	1	0	0	0	0	0	1	-0.24	-0.24	0.7
VOPP1	ENST00000285279.5	vesicular, overexpressed in cancer, prosurvival protein 1	82	1	1	0	0	0	0	0	0	0	-0.24	-0.24	0.92	2007, 2009, 2011
RANBP9	ENST00000011619.3	RAN binding protein 9	885	1	0	0	1	0	0	0	0	0	-0.24	-0.24	0.78	2005, 2007, 2011
SNX33	ENST00000308527.5	sorting nexin 33	148	1	1	0	0	1	0	1	0	1	-0.24	-0.25	0.93	2007, 2009, 2011
RGS17	ENST00000367225.2	regulator of G-protein signaling 17	11	2	2	0	0	0	0	0	0	0	-0.24	-0.43	> 0.99
FOXN2	ENST00000340553.3	forkhead box N2	441	1	0	0	1	0	0	0	0	1	-0.24	-0.24	0.78	2007
RORA	ENST00000335670.6	RAR-related orphan receptor A	102	2	1	1	0	2	1	1	0	0	-0.24	-0.28	0.77	2011
EPB41L3	ENST00000341928.2	erythrocyte membrane protein band 4.1-like 3	179	1	1	0	0	0	0	0	0	0	-0.24	-0.25	0.62	2009, 2011
EPB41	ENST00000373798.1	erythrocyte membrane protein band 4.1 (elliptocytosis 1, RH-linked)	53	1	1	0	0	0	0	0	0	0	-0.24	-0.24	0.85	2005, 2007, 2009, 2011
KLF11	ENST00000305883.1	Kruppel-like factor 11	42	1	0	0	1	0	0	0	0	0	-0.24	-0.24	0.78	2005, 2007, 2009, 2011
BTBD10	ENST00000278174.5	BTB (POZ) domain containing 10	5	1	0	1	0	0	0	0	0	1	-0.23	-0.23	0.65	2007, 2009, 2011
SURF4	ENST00000545297.1	surfeit 4	3667	1	0	0	1	0	0	0	0	0	-0.23	-0.25	0.78	2009, 2011
GTF2H1	ENST00000265963.4	general transcription factor IIH, polypeptide 1, 62kDa	121	1	0	1	0	0	0	0	0	0	-0.23	-0.23	0.68	2005, 2007, 2009, 2011
NIPAL1	ENST00000295461.5	NIPA-like domain containing 1	137	1	0	1	0	0	0	0	0	0	-0.23	-0.23	0.68
UBN2	ENST00000473989.3	ubinuclein 2	238	2	1	1	0	1	1	0	0	1	-0.23	-0.25	0.99	2009, 2011
ZCCHC2	ENST00000269499.5	zinc finger, CCHC domain containing 2	13	2	0	2	0	0	0	0	0	1	-0.23	-0.23	0.91	2005, 2007, 2009, 2011
HOXA11	ENST00000006015.3	homeobox A11	133	1	1	0	0	0	0	0	0	0	-0.23	-0.23	0.92	2005, 2007, 2009, 2011
SH3RF1	ENST00000284637.9	SH3 domain containing ring finger 1	2747	1	1	0	0	0	0	0	0	0	-0.23	-0.23	0.86	2007, 2009, 2011
KCTD5	ENST00000301738.4	potassium channel tetramerization domain containing 5	2296	1	1	0	0	0	0	0	0	0	-0.23	-0.23	0.93	2005, 2007, 2009, 2011
CCNJL	ENST00000393977.3	cyclin J-like	66	1	1	0	0	0	0	0	0	0	-0.23	-0.36	0.95	2007, 2009, 2011
MMD	ENST00000262065.3	monocyte to macrophage differentiation-associated	558	1	1	0	0	0	0	0	0	0	-0.23	-0.23	0.63	2005, 2007, 2009, 2011
TUBGCP3	ENST00000261965.3	tubulin, gamma complex associated protein 3	22	1	0	0	1	1	0	1	0	0	-0.23	-0.23	0.78	2005, 2007, 2009, 2011
NKAIN2	ENST00000368417.1	Na+/K+ transporting ATPase interacting 2	34	1	0	1	0	0	0	0	0	0	-0.23	-0.23	0.67	2005, 2007, 2009, 2011
POLE3	ENST00000374169.3	polymerase (DNA directed), epsilon 3, accessory subunit	243	1	0	1	0	0	0	0	0	0	-0.23	-0.23	0.41
NFATC3	ENST00000329524.4	nuclear factor of activated T-cells, cytoplasmic, calcineurin-dependent 3	221	1	1	0	0	1	0	1	0	0	-0.23	-0.24	0.95	2011
PI4K2B	ENST00000264864.6	phosphatidylinositol 4-kinase type 2 beta	931	1	0	0	1	0	0	0	0	1	-0.23	-0.24	0.78	2009, 2011
FLJ20373	ENST00000414004.2		75	1	0	0	1	0	0	0	0	1	-0.23	-0.23	0.78
OCLN	ENST00000355237.2	occludin	5	1	0	0	1	0	0	0	0	0	-0.23	-0.23	0.78	2011
CBLB	ENST00000264122.4	Cbl proto-oncogene B, E3 ubiquitin protein ligase	469	1	1	0	0	1	0	0	1	2	-0.23	-0.24	0.87	2005, 2007, 2009, 2011
UBE2G1	ENST00000396981.2	ubiquitin-conjugating enzyme E2G 1	5620	1	0	1	0	0	0	0	0	0	-0.23	-0.28	0.61	2009, 2011
CANT1	ENST00000392446.5	calcium activated nucleotidase 1	538	1	1	0	0	0	0	0	0	0	-0.23	-0.25	0.16	2011
SKIL	ENST00000458537.3	SKI-like oncogene	210	1	0	0	1	0	0	0	0	0	-0.23	-0.34	0.78
ADAM19	ENST00000257527.4	ADAM metallopeptidase domain 19	981	1	1	0	0	0	0	0	0	0	-0.23	-0.23	0.95	2005, 2007, 2009, 2011
TNPO1	ENST00000337273.5	transportin 1	2041	1	0	1	0	1	0	0	1	2	-0.23	-0.27	0.93	2007, 2009, 2011
GJC2	ENST00000366714.2	gap junction protein, gamma 2, 47kDa	10	1	1	0	0	0	0	0	0	0	-0.23	-0.52	0.44	2009, 2011
SP4	ENST00000222584.3	Sp4 transcription factor	131	2	1	0	1	0	0	0	0	0	-0.23	-0.23	0.95	2007, 2009, 2011
ELAVL4	ENST00000371824.1	ELAV like neuron-specific RNA binding protein 4	5	1	0	1	0	0	0	0	0	0	-0.23	-0.23	0.69
BTBD7	ENST00000334746.5	BTB (POZ) domain containing 7	590	1	0	1	0	0	0	0	0	1	-0.23	-0.27	0.71	2005, 2007, 2009, 2011
PHF13	ENST00000377648.4	PHD finger protein 13	1207	1	0	0	1	0	0	0	0	0	-0.23	-0.23	0.78	2005, 2007, 2009, 2011
PRKRIR	ENST00000260045.3	protein-kinase, interferon-inducible double stranded RNA dependent inhibitor, repressor of (P58 repressor)	13	1	1	0	0	0	0	0	0	0	-0.23	-0.23	0.79	2009, 2011
CA10	ENST00000570565.1	carbonic anhydrase X	5	1	0	1	0	0	0	0	0	0	-0.23	-0.23	0.43	2005, 2007, 2011
MAB21L1	ENST00000379919.4	mab-21-like 1 (C. elegans)	25	1	0	0	1	0	0	0	0	0	-0.22	-0.22	0.78	2005, 2007, 2009, 2011
PAPOLB	ENST00000404991.1	poly(A) polymerase beta (testis specific)	5	1	1	0	0	0	0	0	0	0	-0.22	-0.22	0.28	2005, 2007, 2009, 2011
RFX2	ENST00000303657.5	regulatory factor X, 2 (influences HLA class II expression)	148	1	0	1	0	0	0	0	0	0	-0.22	-0.22	0.7	2009, 2011
FAM91A1	ENST00000334705.7	family with sequence similarity 91, member A1	731	1	0	1	0	0	0	0	0	0	-0.22	-0.23	0.68	2007, 2009, 2011
CCNK	ENST00000389879.5	cyclin K	1777	1	1	0	0	0	0	0	0	0	-0.22	-0.37	0.95	2005, 2007, 2009, 2011
RFX7	ENST00000423270.1	regulatory factor X, 7	1049	2	1	1	0	0	0	0	0	0	-0.22	-0.22	0.88	2007, 2009, 2011
ELMO1	ENST00000341056.3	engulfment and cell motility 1	118	1	0	0	1	0	0	0	0	0	-0.22	-0.22	0.78	2005, 2007, 2009, 2011
SLC6A15	ENST00000309283.7	solute carrier family 6 (neutral amino acid transporter), member 15	508	1	0	0	1	0	0	0	0	0	-0.22	-0.22	0.78	2011
SOX4	ENST00000244745.1	SRY (sex determining region Y)-box 4	2736	1	1	0	0	0	0	0	0	0	-0.22	-0.22	0.95	2005, 2007, 2009, 2011
RNF157	ENST00000269391.6	ring finger protein 157	163	1	1	0	0	0	0	0	0	0	-0.22	-0.24	0.95
PLS1	ENST00000457734.2	plastin 1	467	1	0	0	1	0	0	0	0	0	-0.22	-0.22	0.78	2005, 2007, 2009, 2011
N4BP2	ENST00000261435.6	NEDD4 binding protein 2	16	1	0	0	1	0	0	0	0	0	-0.22	-0.22	0.78	2011
JOSD1	ENST00000216039.5	Josephin domain containing 1	24	2	2	0	0	0	0	0	0	0	-0.22	-0.57	> 0.99	2007, 2009, 2011
TEX2	ENST00000258991.3	testis expressed 2	127	1	0	0	1	0	0	0	0	0	-0.22	-0.23	0.78
ACTR1A	ENST00000487599.1	ARP1 actin-related protein 1 homolog A, centractin alpha (yeast)	190	1	1	0	0	0	0	0	0	0	-0.22	-0.28	0.95	2005, 2007, 2009, 2011
PAX3	ENST00000350526.4	paired box 3	7	2	0	0	2	0	0	0	0	0	-0.22	-0.22	0.95	2005, 2007, 2011
SLC6A9	ENST00000372310.3	solute carrier family 6 (neurotransmitter transporter, glycine), member 9	74	1	1	0	0	0	0	0	0	0	-0.22	-0.22	0.88	2007, 2009, 2011
COTL1	ENST00000262428.4	coactosin-like 1 (Dictyostelium)	6558	1	0	0	1	0	0	0	0	0	-0.22	-0.22	0.78	2005, 2007, 2011
EVI5	ENST00000370331.1	ecotropic viral integration site 5	172	1	0	1	0	0	0	0	0	0	-0.22	-0.28	0.71	2009, 2011
TULP4	ENST00000367094.2	tubby like protein 4	93	1	1	0	0	1	0	1	0	2	-0.22	-0.25	0.81	2005, 2007, 2009, 2011
EYA2	ENST00000327619.5	eyes absent homolog 2 (Drosophila)	15	1	0	0	1	0	0	0	0	0	-0.22	-0.22	0.78	2005, 2007, 2009, 2011
ADAM22	ENST00000398204.4	ADAM metallopeptidase domain 22	115	1	0	1	0	0	0	0	0	0	-0.22	-0.22	0.68
ELL2	ENST00000237853.4	elongation factor, RNA polymerase II, 2	397	1	1	0	0	0	0	0	0	0	-0.22	-0.24	0.83	2005, 2007, 2009, 2011
COL13A1	ENST00000398974.3	collagen, type XIII, alpha 1	628	1	1	0	0	0	0	0	0	0	-0.22	-0.38	0.95	2005, 2007, 2009, 2011
SLC6A6	ENST00000454876.2	solute carrier family 6 (neurotransmitter transporter), member 6	280	1	0	0	1	0	0	0	0	1	-0.22	-0.22	0.78	2005, 2007, 2009, 2011
FAM53B	ENST00000337318.3	family with sequence similarity 53, member B	27	1	0	0	1	0	0	0	0	1	-0.22	-0.22	0.78	2011
CCDC117	ENST00000249064.4	coiled-coil domain containing 117	211	1	1	0	0	0	0	0	0	0	-0.22	-0.24	0.47	2007, 2009, 2011
URM1	ENST00000372850.1	ubiquitin related modifier 1	345	1	0	1	0	0	0	0	0	0	-0.22	-0.22	0.52
MARCH4	ENST00000273067.4	membrane-associated ring finger (C3HC4) 4, E3 ubiquitin protein ligase	68	1	1	0	0	0	0	0	0	0	-0.22	-0.22	0.84	2007, 2009, 2011
IRS1	ENST00000305123.5	insulin receptor substrate 1	804	1	0	1	0	1	0	0	1	2	-0.22	-0.23	0.71	2007, 2009, 2011
LHX9	ENST00000367390.3	LIM homeobox 9	40	3	1	0	2	0	0	0	0	0	-0.22	-0.41	0.96
C7orf60	ENST00000297145.4	chromosome 7 open reading frame 60	39	2	0	1	1	0	0	0	0	0	-0.22	-0.32	0.92	2005, 2007, 2009, 2011
PIK3R2	ENST00000222254.8	phosphoinositide-3-kinase, regulatory subunit 2 (beta)	1484	1	1	0	0	0	0	0	0	0	-0.22	-0.22	0.94	2005, 2007, 2009, 2011
FBXO42	ENST00000375592.3	F-box protein 42	854	1	1	0	0	0	0	0	0	1	-0.22	-0.3	0.94	2009, 2011
DDX46	ENST00000452510.2	DEAD (Asp-Glu-Ala-Asp) box polypeptide 46	472	1	0	0	1	1	0	0	1	0	-0.22	-0.27	0.78	2005, 2007, 2009, 2011
GMEB2	ENST00000370069.1	glucocorticoid modulatory element binding protein 2	240	1	1	0	0	1	0	1	0	0	-0.22	-0.22	0.93	2005, 2007, 2009, 2011
PIN4	ENST00000218432.5	protein (peptidylprolyl cis/trans isomerase) NIMA-interacting, 4 (parvulin)	29	1	1	0	0	0	0	0	0	0	-0.21	-0.21	ORF
SNX29	ENST00000566228.1	sorting nexin 29	266	1	0	0	1	0	0	0	0	0	-0.21	-0.25	0.78	2009
CTDSPL2	ENST00000260327.4	CTD (carboxy-terminal domain, RNA polymerase II, polypeptide A) small phosphatase like 2	457	1	0	1	0	1	0	0	1	0	-0.21	-0.26	0.71	2007, 2009, 2011
MBNL3	ENST00000370839.3	muscleblind-like splicing regulator 3	593	1	1	0	0	0	0	0	0	0	-0.21	-0.27	0.95	2005, 2007, 2009, 2011
KREMEN1	ENST00000400335.4	kringle containing transmembrane protein 1	606	1	0	1	0	1	0	0	1	0	-0.21	-0.21	0.71	2007, 2009, 2011
BIRC6	ENST00000421745.2	baculoviral IAP repeat containing 6	555	1	0	1	0	0	0	0	0	0	-0.21	-0.21	0.69	2009, 2011
CADPS	ENST00000383710.4	Ca++-dependent secretion activator	5	1	1	0	0	1	0	1	0	0	-0.21	-0.21	0.15	2005, 2007, 2011
KHNYN	ENST00000251343.5	KH and NYN domain containing	421	1	1	0	0	1	1	0	0	0	-0.21	-0.25	0.81	2007, 2009, 2011
PCGF3	ENST00000362003.5	polycomb group ring finger 3	503	2	0	0	2	0	0	0	0	0	-0.21	-0.52	0.95	2005, 2007, 2009, 2011
ARHGEF3	ENST00000296315.3	Rho guanine nucleotide exchange factor (GEF) 3	359	1	0	0	1	0	0	0	0	0	-0.21	-0.21	0.78	2005, 2007, 2009, 2011
KCNA4	ENST00000328224.6	potassium voltage-gated channel, shaker-related subfamily, member 4	5	1	0	1	0	0	0	0	0	0	-0.21	-0.21	0.67	2011
PHLDB2	ENST00000431670.2	pleckstrin homology-like domain, family B, member 2	588	1	0	0	1	0	0	0	0	0	-0.21	-0.21	0.78	2011
CUL9	ENST00000252050.4	cullin 9	127	1	0	1	0	0	0	0	0	0	-0.21	-0.21	0.44	2009, 2011
CPNE8	ENST00000331366.5	copine VIII	343	1	1	0	0	1	0	1	0	0	-0.21	-0.34	0.84	2005, 2007, 2009, 2011
PER2	ENST00000254658.3	period circadian clock 2	106	2	1	1	0	1	0	1	0	0	-0.21	-0.21	0.92	2005, 2007, 2009, 2011
KLF13	ENST00000307145.3	Kruppel-like factor 13	5	2	1	0	1	0	0	0	0	0	-0.21	-0.21	0.84	2005, 2007, 2009, 2011
ZNF711	ENST00000360700.4	zinc finger protein 711	5614	1	0	0	1	0	0	0	0	0	-0.21	-0.21	0.78	2007, 2009, 2011
MICU3	ENST00000318063.5	mitochondrial calcium uptake family, member 3	9	1	0	0	1	0	0	0	0	0	-0.21	-0.21	0.78	2009, 2011
CMPK2	ENST00000256722.5	cytidine monophosphate (UMP-CMP) kinase 2, mitochondrial	13	1	1	0	0	0	0	0	0	1	-0.21	-0.22	< 0.1	2009, 2011
POC1B	ENST00000378528.2	POC1 centriolar protein B	61	1	0	1	0	0	0	0	0	0	-0.21	-0.32	0.54	2009, 2011
ARID4A	ENST00000431317.2	AT rich interactive domain 4A (RBP1-like)	33	1	1	0	0	0	0	0	0	0	-0.21	-0.21	0.88	2005, 2007, 2009, 2011
JARID2	ENST00000341776.2	jumonji, AT rich interactive domain 2	199	1	0	1	0	0	0	0	0	0	-0.21	-0.23	0.7
ADRA2A	ENST00000280155.2	adrenoceptor alpha 2A	239	2	1	0	1	0	0	0	0	0	-0.21	-0.37	0.98
JUNB	ENST00000302754.4	jun B proto-oncogene	1055	1	0	0	1	0	0	0	0	0	-0.21	-0.21	0.78	2005, 2007, 2011
EVA1C	ENST00000401402.3	eva-1 homolog C (C. elegans)	177	1	1	0	0	0	0	0	0	0	-0.21	-0.21	< 0.1
CAMK2D	ENST00000296402.5	calcium/calmodulin-dependent protein kinase II delta	938	1	1	0	0	0	0	0	0	1	-0.2	-0.2	0.94	2005, 2007, 2009, 2011
PPP1R12A	ENST00000261207.5	protein phosphatase 1, regulatory subunit 12A	276	1	1	0	0	0	0	0	0	0	-0.2	-0.2	0.9	2005, 2007, 2009, 2011
KCNJ12	ENST00000583088.1	potassium inwardly-rectifying channel, subfamily J, member 12	9	1	1	0	0	0	0	0	0	0	-0.2	-0.2	0.89	2005, 2007, 2009, 2011
SCN2A	ENST00000375437.2	sodium channel, voltage-gated, type II, alpha subunit	7	2	1	1	0	1	0	0	1	0	-0.2	-0.2	0.98	2007, 2009, 2011
AP3M1	ENST00000355264.4	adaptor-related protein complex 3, mu 1 subunit	601	1	0	0	1	0	0	0	0	0	-0.2	-0.2	0.78	2005, 2007, 2009, 2011
GRAMD2	ENST00000309731.7	GRAM domain containing 2	5	1	1	0	0	0	0	0	0	0	-0.2	-0.2	0.67	2007, 2009, 2011
MARCKS	ENST00000368635.4	myristoylated alanine-rich protein kinase C substrate	188	1	0	0	1	1*	0	0	0	2	-0.2	-0.26	0.78	2011
FKBP14	ENST00000222803.5	FK506 binding protein 14, 22 kDa	939	1	0	1	0	0	0	0	0	0	-0.2	-0.24	0.65
KIAA1549	ENST00000440172.1	KIAA1549	508	1	0	0	1	0	0	0	0	0	-0.2	-0.23	0.78	2009, 2011
SPHKAP	ENST00000392056.3	SPHK1 interactor, AKAP domain containing	5	1	0	1	0	0	0	0	0	0	-0.2	-0.2	0.7	2005, 2007, 2009, 2011
FZD2	ENST00000315323.3	frizzled family receptor 2	807	1	1	0	0	0	0	0	0	0	-0.2	-0.23	0.88	2011
FBXL17	ENST00000359660.5	F-box and leucine-rich repeat protein 17	182	1	1	0	0	1	0	1	0	0	-0.2	-0.2	0.53	2005, 2007, 2009, 2011
CCDC120	ENST00000376396.3	coiled-coil domain containing 120	170	1	1	0	0	0	0	0	0	0	-0.2	-0.2	0.88	2007, 2009, 2011
SLC5A11	ENST00000347898.3	solute carrier family 5 (sodium/inositol cotransporter), member 11	5	1	0	1	0	0	0	0	0	0	-0.2	-0.2	0.43	2005, 2007, 2009, 2011
FAM160B1	ENST00000369248.4	family with sequence similarity 160, member B1	91	1	1	0	0	1	0	0	1	1	-0.2	-0.32	0.99	2005, 2007, 2009, 2011
PELI1	ENST00000358912.4	pellino E3 ubiquitin protein ligase 1	134	1	0	0	1	0	0	0	0	1	-0.2	-0.23	0.78	2005, 2007, 2009, 2011
USP2	ENST00000455332.2	ubiquitin specific peptidase 2	19	1	0	1	0	0	0	0	0	0	-0.2	-0.2	0.7	2011
CPEB4	ENST00000265085.5	cytoplasmic polyadenylation element binding protein 4	472	1	1	0	0	1	0	0	1	1	-0.2	-0.26	0.96	2005, 2007, 2009, 2011
ATL2	ENST00000406122.1	atlastin GTPase 2	1135	1	0	0	1	0	0	0	0	0	-0.2	-0.2	0.78	2011
UBE2D2	ENST00000398733.3	ubiquitin-conjugating enzyme E2D 2	11458	1	0	1	0	1	0	0	1	0	-0.2	-0.34	0.67	2005, 2007, 2009, 2011
ARHGEF6	ENST00000370620.1	Rac/Cdc42 guanine nucleotide exchange factor (GEF) 6	15	1	1	0	0	0	0	0	0	0	-0.2	-0.27	0.95	2005, 2007, 2009, 2011
EPG5	ENST00000282041.5	ectopic P-granules autophagy protein 5 homolog (C. elegans)	269	1	1	0	0	0	0	0	0	0	-0.2	-0.2	0.95	2007, 2009, 2011
HEPHL1	ENST00000315765.9	hephaestin-like 1	5	1	1	0	0	0	0	0	0	0	-0.2	-0.2	0.83	2009, 2011
KIAA1033	ENST00000332180.5	KIAA1033	238	1	0	0	1	0	0	0	0	0	-0.2	-0.2	0.78	2005, 2007, 2009, 2011
STX3	ENST00000535361.1	syntaxin 3	564	1	0	1	0	0	0	0	0	0	-0.2	-0.2	0.65	2009, 2011
NR3C1	ENST00000394464.2	nuclear receptor subfamily 3, group C, member 1 (glucocorticoid receptor)	682	1	0	0	1	0	0	0	0	0	-0.2	-0.21	0.78	2005, 2007, 2009, 2011
AGO3	ENST00000373191.4	argonaute RISC catalytic component 3	198	1	0	1	0	1	0	0	1	2	-0.2	-0.25	0.71	2009, 2011
KCTD7	ENST00000275532.3	potassium channel tetramerization domain containing 7	693	1	1	0	0	0	0	0	0	0	-0.2	-0.2	0.95	2005, 2007, 2009, 2011
KIF3A	ENST00000378746.4	kinesin family member 3A	33	1	0	0	1	1	0	0	1	1	-0.2	-0.26	0.78	2007, 2009, 2011
GOLGA1	ENST00000373555.4	golgin A1	334	1	0	0	1	0	0	0	0	0	-0.2	-0.2	0.78	2005, 2007, 2009, 2011
ZEB2	ENST00000558170.2	zinc finger E-box binding homeobox 2	33	1	0	0	1	0	0	0	0	0	-0.2	-0.2	0.78	2007, 2009, 2011
DSC2	ENST00000251081.6	desmocollin 2	145	1	1	0	0	1	0	1	0	0	-0.2	-0.21	0.66	2011
MOV10	ENST00000413052.2	Mov10, Moloney leukemia virus 10, homolog (mouse)	248	1	0	0	1	0	0	0	0	0	-0.2	-0.2	0.78	2007, 2009, 2011
FAM217B	ENST00000358293.3	family with sequence similarity 217, member B	175	1	0	1	0	1	0	1	0	0	-0.2	-0.2	0.41	2011
DNMT3A	ENST00000380746.4	DNA (cytosine-5-)-methyltransferase 3 alpha	221	1	1	0	0	0	0	0	0	0	-0.2	-0.2	0.95	2005, 2007, 2009, 2011
MTA1	ENST00000331320.7	metastasis associated 1	8	1	0	1	0	0	0	0	0	0	-0.2	-0.2	0.65	2009
ITPK1	ENST00000267615.6	inositol-tetrakisphosphate 1-kinase	60	2	0	0	2	0	0	0	0	0	-0.2	-0.25	0.95	2005, 2007, 2009, 2011
CHL1	ENST00000256509.2	cell adhesion molecule L1-like	24	1	1	0	0	0	0	0	0	0	-0.2	-0.2	0.95
COPS7B	ENST00000373608.3	COP9 signalosome subunit 7B	331	1	0	1	0	0	0	0	0	0	-0.2	-0.2	0.71	2005, 2007, 2009, 2011
NFIA	ENST00000403491.3	nuclear factor I/A	5	1	0	1	0	0	0	0	0	2	-0.2	-0.2	0.7	2011
PTGFRN	ENST00000393203.2	prostaglandin F2 receptor inhibitor	591	3	1	2	0	0	0	0	0	0	-0.19	-0.41	0.98	2005, 2007, 2009, 2011
HIPK2	ENST00000406875.3	homeodomain interacting protein kinase 2	48	2	0	0	2	0	0	0	0	1	-0.19	-0.21	0.95	2009, 2011
GAN	ENST00000568107.2	gigaxonin	185	3	1	1	1	1	0	0	1	0	-0.19	-0.34	> 0.99
HOXB4	ENST00000332503.5	homeobox B4	214	1	0	1	0	0	0	0	0	0	-0.19	-0.19	0.71	2009, 2011
HELZ	ENST00000358691.5	helicase with zinc finger	571	1	1	0	0	1	1	0	0	0	-0.19	-0.27	0.95	2007, 2009, 2011
RHOB	ENST00000272233.4	ras homolog family member B	6532	1	1	0	0	0	0	0	0	0	-0.19	-0.4	0.82	2005, 2007, 2009, 2011
PRDM5	ENST00000515109.1	PR domain containing 5	22	1	0	0	1	1	0	0	1	0	-0.19	-0.21	< 0.1
EPC1	ENST00000319778.6	enhancer of polycomb homolog 1 (Drosophila)	102	1	1	0	0	0	0	0	0	0	-0.19	-0.19	0.89
PIEZO2	ENST00000302079.6	piezo-type mechanosensitive ion channel component 2	158	1	0	0	1	0	0	0	0	0	-0.19	-0.19	0.78	2011
NCAM1	ENST00000316851.7	neural cell adhesion molecule 1	19	2	2	0	0	0	0	0	0	0	-0.19	-0.26	0.95	2005, 2007, 2009, 2011
LMLN	ENST00000330198.4	leishmanolysin-like (metallopeptidase M8 family)	18	1	1	0	0	0	0	0	0	0	-0.19	-0.23	0.44	2007, 2009, 2011
CLCF1	ENST00000312438.7	cardiotrophin-like cytokine factor 1	98	1	0	0	1	0	0	0	0	0	-0.19	-0.19	0.78	2005, 2007, 2009, 2011
NECAP1	ENST00000339754.5	NECAP endocytosis associated 1	13	1	1	0	0	0	0	0	0	0	-0.19	-0.19	0.6	2005, 2007, 2009, 2011
BRD1	ENST00000457780.2	bromodomain containing 1	124	1	1	0	0	0	0	0	0	0	-0.19	-0.2	0.31	2005, 2007, 2009, 2011
NR2F2	ENST00000394166.3	nuclear receptor subfamily 2, group F, member 2	4428	2	0	1	1	0	0	0	0	0	-0.19	-0.28	0.87	2005, 2007, 2009, 2011
ATF1	ENST00000262053.3	activating transcription factor 1	1599	1	1	0	0	0	0	0	0	0	-0.19	-0.23	0.24	2007, 2009, 2011
RAD51L3-RFFL	ENST00000593039.1	Uncharacterized protein	670	1	0	0	1	0	0	0	0	0	-0.19	-0.23	0.78
PLEKHM3	ENST00000427836.2	pleckstrin homology domain containing, family M, member 3	11	1	1	0	0	0	0	0	0	0	-0.19	-0.36	0.59	2011
ATP2B1	ENST00000261173.2	ATPase, Ca++ transporting, plasma membrane 1	699	1	1	0	0	0	0	0	0	1	-0.19	-0.21	0.87	2005, 2007, 2009, 2011
YWHAG	ENST00000307630.3	tyrosine 3-monooxygenase/tryptophan 5-monooxygenase activation protein, gamma polypeptide	5623	1	0	0	1	0	0	0	0	0	-0.19	-0.19	0.78	2005, 2007
SLC36A1	ENST00000243389.3	solute carrier family 36 (proton/amino acid symporter), member 1	236	2	2	0	0	0	0	0	0	0	-0.19	-0.19	0.92	2005, 2007, 2009, 2011
TRIM9	ENST00000298355.3	tripartite motif containing 9	45	1	0	0	1	0	0	0	0	0	-0.19	-0.19	0.78	2005, 2007, 2009, 2011
KIAA1147	ENST00000536163.1	KIAA1147	73	1	1	0	0	1	0	0	1	2	-0.19	-0.21	0.65	2007, 2009, 2011
PTBP3	ENST00000374257.1	polypyrimidine tract binding protein 3	214	1	0	0	1	0	0	0	0	2	-0.19	-0.24	0.78	2005, 2007, 2009, 2011
ITSN1	ENST00000379960.5	intersectin 1 (SH3 domain protein)	194	1	1	0	0	0	0	0	0	1	-0.19	-0.2	0.9	2005, 2007, 2009, 2011
ARID3A	ENST00000263620.3	AT rich interactive domain 3A (BRIGHT-like)	320	2	0	1	1	0	0	0	0	0	-0.19	-0.29	0.94	2007, 2009, 2011
XPR1	ENST00000367590.4	xenotropic and polytropic retrovirus receptor 1	544	1	1	0	0	0	0	0	0	0	-0.19	-0.19	0.95	2005, 2007, 2009, 2011
ARL10	ENST00000310389.5	ADP-ribosylation factor-like 10	236	1	1	0	0	0	0	0	0	0	-0.19	-0.23	0.94	2007, 2009, 2011
PPP3CB	ENST00000360663.5	protein phosphatase 3, catalytic subunit, beta isozyme	105	1	0	0	1	0	0	0	0	0	-0.19	-0.19	0.78	2005, 2007, 2009, 2011
GRIA2	ENST00000296526.7	glutamate receptor, ionotropic, AMPA 2	5	1	1	0	0	0	0	0	0	0	-0.19	-0.19	0.74	2007, 2009, 2011
RCC2	ENST00000375436.4	regulator of chromosome condensation 2	180	1	0	1	0	0	0	0	0	0	-0.19	-0.19	0.7	2011
LYSMD3	ENST00000509384.1	LysM, putative peptidoglycan-binding, domain containing 3	92	1	1	0	0	1	0	0	1	0	-0.19	-0.31	0.54	2009, 2011
PARP8	ENST00000503750.2	poly (ADP-ribose) polymerase family, member 8	80	1	0	1	0	1	0	0	1	0	-0.19	-0.3	0.71	2011
COL25A1	ENST00000399132.1	collagen, type XXV, alpha 1	270	1	0	0	1	0	0	0	0	0	-0.19	-0.2	0.78
RNF44	ENST00000274811.4	ring finger protein 44	1623	1	0	1	0	0	0	0	0	0	-0.19	-0.19	0.71	2005, 2007, 2009, 2011
FGF20	ENST00000180166.5	fibroblast growth factor 20	5	1	0	1	0	0	0	0	0	0	-0.19	-0.19	0.4
RFFL	ENST00000315249.7	ring finger and FYVE-like domain containing E3 ubiquitin protein ligase	670	1	0	0	1	0	0	0	0	0	-0.19	-0.23	0.78	2007, 2009, 2011
WIPF1	ENST00000392547.2	WAS/WASL interacting protein family, member 1	304	1	1	0	0	0	0	0	0	1	-0.18	-0.41	0.85	2011
DIP2B	ENST00000301180.5	DIP2 disco-interacting protein 2 homolog B (Drosophila)	1613	1	0	1	0	0	0	0	0	0	-0.18	-0.19	0.65	2007, 2009, 2011
TMOD2	ENST00000249700.4	tropomodulin 2 (neuronal)	117	1	1	0	0	2	1	1	0	1	-0.18	-0.21	0.95	2005, 2007, 2009, 2011
PLCG1	ENST00000244007.3	phospholipase C, gamma 1	69	1	0	0	1	0	0	0	0	0	-0.18	-0.18	0.78	2005, 2007, 2009, 2011
BEAN1	ENST00000299694.8	brain expressed, associated with NEDD4, 1	16	1	1	0	0	0	0	0	0	0	-0.18	-0.27	0.95	2011
ATAD2B	ENST00000238789.5	ATPase family, AAA domain containing 2B	11	1	0	1	0	2	0	1	1	1	-0.18	-0.34	0.9	2011
ZBTB7A	ENST00000322357.4	zinc finger and BTB domain containing 7A	37	1	1	0	0	0	0	0	0	0	-0.18	-0.18	0.95	2007, 2009, 2011
FAM124A	ENST00000322475.8	family with sequence similarity 124A	5	1	1	0	0	0	0	0	0	0	-0.18	-0.18	0.88	2011
ADAMTS3	ENST00000286657.4	ADAM metallopeptidase with thrombospondin type 1 motif, 3	5	1	0	1	0	1	0	1	0	2	-0.18	-0.18	0.69	2005, 2007, 2009, 2011
CAPN7	ENST00000253693.2	calpain 7	76	2	2	0	0	0	0	0	0	1	-0.18	-0.32	0.41	2005, 2007, 2009, 2011
MAPK8	ENST00000374182.3	mitogen-activated protein kinase 8	227	1	1	0	0	1	0	0	1	1	-0.18	-0.71	0.68
PCDH17	ENST00000377918.3	protocadherin 17	477	2	1	1	0	0	0	0	0	0	-0.18	-0.18	0.99	2005, 2007, 2009, 2011
RNF165	ENST00000269439.7	ring finger protein 165	18	3	1	1	1	0	0	0	0	0	-0.18	-0.18	0.97	2007, 2009, 2011
KIAA1211L	ENST00000397899.2	KIAA1211-like	7	1	0	1	0	0	0	0	0	0	-0.18	-0.18	0.43	2005, 2007, 2009, 2011
SAMD4A	ENST00000392067.3	sterile alpha motif domain containing 4A	449	1	1	0	0	0	0	0	0	0	-0.18	-0.21	0.93	2011
SAMD8	ENST00000372687.4	sterile alpha motif domain containing 8	100	3	3	0	0	1	1	0	0	1	-0.18	-0.4	0.98	2011
SPEN	ENST00000375759.3	spen homolog, transcriptional regulator (Drosophila)	7	2	1	0	1	0	0	0	0	0	-0.18	-0.32	0.99	2005, 2007, 2009, 2011
LPGAT1	ENST00000366997.4	lysophosphatidylglycerol acyltransferase 1	135	2	1	1	0	0	0	0	0	0	-0.18	-0.23	0.95	2005, 2007, 2009, 2011
TRIM23	ENST00000231524.9	tripartite motif containing 23	247	1	0	0	1	0	0	0	0	0	-0.18	-0.18	0.78	2011
RP6-24A23.6	ENST00000563887.1	Uncharacterized protein	937	1	0	0	1	0	0	0	0	0	-0.18	-0.25	0.78
FRS2	ENST00000550389.1	fibroblast growth factor receptor substrate 2	176	1	0	1	0	0	0	0	0	1	-0.18	-0.18	0.68	2009, 2011
NUP43	ENST00000367403.3	nucleoporin 43kDa	113	1	0	1	0	0	0	0	0	0	-0.18	-0.19	ORF
GOT2	ENST00000245206.5	glutamic-oxaloacetic transaminase 2, mitochondrial	72	1	0	0	1	0	0	0	0	0	-0.18	-0.21	0.78	2007, 2009, 2011
TNRC6C	ENST00000335749.4	trinucleotide repeat containing 6C	248	2	1	1	0	0	0	0	0	0	-0.18	-0.18	0.99
PCDH10	ENST00000264360.5	protocadherin 10	9	2	1	1	0	0	0	0	0	0	-0.18	-0.18	0.96	2005, 2007, 2009, 2011
SNX27	ENST00000368843.3	sorting nexin family member 27	46	1	0	0	1	0	0	0	0	0	-0.18	-0.18	0.78	2005, 2007, 2009, 2011
ERC2	ENST00000288221.6	ELKS/RAB6-interacting/CAST family member 2	11	1	0	0	1	0	0	0	0	0	-0.18	-0.18	0.78	2007, 2011
FAF2	ENST00000261942.6	Fas associated factor family member 2	1700	1	0	0	1	0	0	0	0	0	-0.18	-0.22	0.78	2007, 2009, 2011
HOXB3	ENST00000470495.1	homeobox B3	70	1	0	0	1	0	0	0	0	0	-0.18	-0.18	0.78	2009, 2011
ACSBG1	ENST00000258873.4	acyl-CoA synthetase bubblegum family member 1	5	1	0	0	1	0	0	0	0	1	-0.18	-0.18	0.78
ZIC2	ENST00000376335.3	Zic family member 2	1173	1	0	0	1	0	0	0	0	1	-0.18	-0.18	0.78	2007
ATP6V0A1	ENST00000343619.4	ATPase, H+ transporting, lysosomal V0 subunit a1	290	1	1	0	0	1	0	0	1	0	-0.18	-0.18	0.77	2009, 2011
SON	ENST00000290239.6	SON DNA binding protein	161	1	0	1	0	0	0	0	0	0	-0.18	-0.18	0.65	2005, 2007, 2011
SPCS3	ENST00000503362.1	signal peptidase complex subunit 3 homolog (S. cerevisiae)	1645	1	0	1	0	2	0	1	1	0	-0.18	-0.5	0.93	2011
PROM1	ENST00000447510.2	prominin 1	5	1	0	0	1	0	0	0	0	0	-0.18	-0.18	0.78	2009, 2011
FAM13A	ENST00000395002.2	family with sequence similarity 13, member A	441	1	1	0	0	1	0	1	0	0	-0.18	-0.2	0.96	2005, 2007, 2009, 2011
ROR1	ENST00000371079.1	receptor tyrosine kinase-like orphan receptor 1	80	2	1	1	0	1	1	0	0	0	-0.18	-0.32	0.62
RBFOX1	ENST00000355637.4	RNA binding protein, fox-1 homolog (C. elegans) 1	5	1	1	0	0	0	0	0	0	0	-0.17	-0.17	0.81	2005, 2007, 2009, 2011
BCL6	ENST00000406870.2	B-cell CLL/lymphoma 6	20	1	0	0	1	0	0	0	0	0	-0.17	-0.17	0.78	2005, 2007, 2009, 2011
SLC38A1	ENST00000398637.5	solute carrier family 38, member 1	1967	1	0	0	1	0	0	0	0	0	-0.17	-0.17	0.78	2007, 2011
BDP1	ENST00000380675.2	B double prime 1, subunit of RNA polymerase III transcription initiation factor IIIB	12	2	1	1	0	0	0	0	0	1	-0.17	-0.23	0.97	2007, 2009, 2011
VKORC1L1	ENST00000360768.3	vitamin K epoxide reductase complex, subunit 1-like 1	2291	1	1	0	0	0	0	0	0	0	-0.17	-0.36	0.95	2005, 2007, 2009, 2011
WNT7B	ENST00000339464.4	wingless-type MMTV integration site family, member 7B	40	1	0	0	1	0	0	0	0	0	-0.17	-0.17	0.78	2011
CSGALNACT1	ENST00000454498.2	chondroitin sulfate N-acetylgalactosaminyltransferase 1	77	1	1	0	0	1	0	1	0	0	-0.17	-0.17	< 0.1
SNX18	ENST00000343017.6	sorting nexin 18	174	1	1	0	0	1	0	0	1	1	-0.17	-0.17	0.97	2009, 2011
PLXNA2	ENST00000367033.3	plexin A2	8	1	1	0	0	0	0	0	0	2	-0.17	-0.17	0.95	2007, 2009, 2011
PRICKLE1	ENST00000455697.1	prickle homolog 1 (Drosophila)	146	1	1	0	0	0	0	0	0	0	-0.17	-0.17	0.94	2005, 2007, 2009, 2011
CADM2	ENST00000383699.3	cell adhesion molecule 2	5	2	1	0	1	1	0	1	0	0	-0.17	-0.17	0.84	2007, 2011
NOVA1	ENST00000465357.2	neuro-oncological ventral antigen 1	5	1	0	0	1	0	0	0	0	0	-0.17	-0.17	0.78	2005, 2007, 2009, 2011
TTLL7	ENST00000260505.8	tubulin tyrosine ligase-like family, member 7	93	1	1	0	0	0	0	0	0	1	-0.17	-0.18	0.95	2007, 2009, 2011
EFR3A	ENST00000254624.5	EFR3 homolog A (S. cerevisiae)	372	1	0	0	1	0	0	0	0	0	-0.17	-0.17	0.78	2005, 2007, 2009, 2011
PCDH20	ENST00000409204.4	protocadherin 20	50	1	1	0	0	0	0	0	0	0	-0.17	-0.17	0.66	2011
NEGR1	ENST00000357731.5	neuronal growth regulator 1	28	1	0	0	1	1	0	1	0	0	-0.17	-0.19	0.78	2005, 2007, 2009, 2011
KCNJ3	ENST00000295101.2	potassium inwardly-rectifying channel, subfamily J, member 3	21	1	0	1	0	0	0	0	0	0	-0.17	-0.17	0.67	2005, 2007, 2009, 2011
LOX	ENST00000231004.4	lysyl oxidase	3441	1	1	0	0	0	0	0	0	0	-0.17	-0.37	0.92	2011
UBE3C	ENST00000348165.5	ubiquitin protein ligase E3C	1332	1	1	0	0	0	0	0	0	0	-0.17	-0.17	0.91	2005, 2007, 2009, 2011
NEUROD1	ENST00000295108.3	neuronal differentiation 1	5	1	1	0	0	0	0	0	0	0	-0.17	-0.17	0.81	2005, 2007, 2009, 2011
DTNA	ENST00000283365.9	dystrobrevin, alpha	144	1	0	0	1	0	0	0	0	0	-0.17	-0.17	0.78	2005, 2007, 2011
FAM104A	ENST00000581110.1	family with sequence similarity 104, member A	2724	1	0	1	0	0	0	0	0	0	-0.17	-0.17	0.71	2009, 2011
PPAPDC2	ENST00000381883.2	phosphatidic acid phosphatase type 2 domain containing 2	263	1	1	0	0	0	0	0	0	1	-0.17	-0.22	< 0.1
RIMS1	ENST00000348717.5	regulating synaptic membrane exocytosis 1	45	1	0	0	1	0	0	0	0	0	-0.17	-0.17	0.78	2007, 2011
DRD1	ENST00000393752.2	dopamine receptor D1	7	1	1	0	0	0	0	0	0	0	-0.17	-0.17	< 0.1
IRS2	ENST00000375856.3	insulin receptor substrate 2	231	1	0	0	1	0	0	0	0	1	-0.17	-0.17	0.78	2005, 2007, 2009, 2011
USP44	ENST00000552440.1	ubiquitin specific peptidase 44	29	1	0	1	0	1	1	0	0	0	-0.17	-0.2	0.58	2005, 2007, 2011
GRM5	ENST00000418177.2	glutamate receptor, metabotropic 5	5	1	0	1	0	1	0	1	0	1	-0.17	-0.17	0.71	2005, 2007, 2009, 2011
BDNF	ENST00000439476.2	brain-derived neurotrophic factor	2696	1	0	0	1	0	0	0	0	0	-0.17	-0.19	0.78	2005, 2007, 2009, 2011
DLGAP4	ENST00000373913.3	discs, large (Drosophila) homolog-associated protein 4	1188	1	1	0	0	0	0	0	0	0	-0.17	-0.17	0.94	2005, 2007, 2009, 2011
CNTN4	ENST00000427331.1	contactin 4	191	1	0	0	1	0	0	0	0	0	-0.17	-0.17	0.78	2005, 2007, 2009, 2011
ITGA9	ENST00000264741.5	integrin, alpha 9	9	1	0	0	1	0	0	0	0	0	-0.17	-0.17	0.78
ATP2B2	ENST00000352432.4	ATPase, Ca++ transporting, plasma membrane 2	170	1	1	0	0	1	0	0	1	0	-0.16	-0.17	0.95	2005, 2007, 2009, 2011
ORC2	ENST00000234296.2	origin recognition complex, subunit 2	381	1	0	0	1	0	0	0	0	0	-0.16	-0.17	0.78	2005, 2007, 2009
ATP8B1	ENST00000283684.4	ATPase, aminophospholipid transporter, class I, type 8B, member 1	497	1	0	0	1	1	0	1	0	0	-0.16	-0.2	0.78	2007, 2009, 2011
CBX2	ENST00000310942.4	chromobox homolog 2	1816	1	0	1	0	0	0	0	0	0	-0.16	-0.17	0.71	2007, 2009, 2011
LCOR	ENST00000371103.3	ligand dependent nuclear receptor corepressor	94	1	1	0	0	0	0	0	0	0	-0.16	-0.17	0.89	2011
CDH13	ENST00000566620.1	cadherin 13	1020	1	0	0	1	0	0	0	0	0	-0.16	-0.16	0.78	2005, 2007, 2009, 2011
STXBP5	ENST00000367481.3	syntaxin binding protein 5 (tomosyn)	555	1	1	0	0	2	0	1	1	2	-0.16	-0.3	0.77	2011
ITGA8	ENST00000378076.3	integrin, alpha 8	7	1	1	0	0	1	0	0	1	0	-0.16	-0.22	0.99
HIPK1	ENST00000369558.1	homeodomain interacting protein kinase 1	930	1	0	0	1	0	0	0	0	0	-0.16	-0.17	0.78	2005, 2007, 2009, 2011
NREP	ENST00000379671.3	neuronal regeneration related protein	409	1	0	0	1	0	0	0	0	0	-0.16	-0.19	0.78	2005, 2007, 2009, 2011
KDSR	ENST00000406396.3	3-ketodihydrosphingosine reductase	322	1	0	0	1	1	1	0	0	0	-0.16	-0.19	0.78	2009, 2011
TENM3	ENST00000511685.1	teneurin transmembrane protein 3	30	1	1	0	0	0	0	0	0	0	-0.16	-0.16	0.9	2007, 2009, 2011
POU4F2	ENST00000281321.3	POU class 4 homeobox 2	5	1	0	1	0	0	0	0	0	0	-0.16	-0.16	0.68	2005, 2007, 2011
CHD7	ENST00000423902.2	chromodomain helicase DNA binding protein 7	925	2	1	0	1	0	0	0	0	1	-0.16	-0.31	> 0.99	2011
UGT8	ENST00000310836.6	UDP glycosyltransferase 8	682	1	0	1	0	0	0	0	0	1	-0.16	-0.19	0.68
ABL2	ENST00000502732.1	c-abl oncogene 2, non-receptor tyrosine kinase	892	1	0	0	1	2	0	2	0	0	-0.16	-0.17	0.84	2009, 2011
DDX19B	ENST00000288071.6	DEAD (Asp-Glu-Ala-Asp) box polypeptide 19B	690	1	1	0	0	0	0	0	0	0	-0.16	-0.38	0.95	2009, 2011
MAGI2	ENST00000419488.1	membrane associated guanylate kinase, WW and PDZ domain containing 2	43	1	0	1	0	0	0	0	0	0	-0.16	-0.18	0.7	2007, 2009, 2011
HERC2	ENST00000261609.7	HECT and RLD domain containing E3 ubiquitin protein ligase 2	1207	1	0	1	0	0	0	0	0	0	-0.16	-0.16	0.61	2005, 2007, 2011
GPR161	ENST00000367838.1	G protein-coupled receptor 161	1712	1	0	1	0	1	0	1	0	0	-0.16	-0.2	0.58
SNX30	ENST00000374232.3	sorting nexin family member 30	33	1	0	1	0	0	0	0	0	1	-0.16	-0.19	0.71	2009, 2011
ADAM10	ENST00000260408.3	ADAM metallopeptidase domain 10	385	1	0	0	1	1	0	0	1	0	-0.16	-0.27	0.78
GRHL2	ENST00000251808.3	grainyhead-like 2 (Drosophila)	5	1	0	1	0	1	0	0	1	0	-0.16	-0.16	0.93	2007, 2009, 2011
ARID5B	ENST00000279873.7	AT rich interactive domain 5B (MRF1-like)	397	1	1	0	0	0	0	0	0	0	-0.16	-0.16	0.87	2007, 2009, 2011
TNIP1	ENST00000520931.1	TNFAIP3 interacting protein 1	334	1	1	0	0	0	0	0	0	0	-0.16	-0.16	< 0.1	2011
LARP1B	ENST00000441387.1	La ribonucleoprotein domain family, member 1B	32	1	1	0	0	2	1	1	0	0	-0.16	-0.17	0.89	2011
GZF1	ENST00000338121.5	GDNF-inducible zinc finger protein 1	252	1	1	0	0	1	0	1	0	0	-0.16	-0.17	0.77	2007, 2009, 2011
YTHDF3	ENST00000539294.1	YTH domain family, member 3	444	1	1	0	0	1	0	1	0	0	-0.16	-0.34	0.64	2005, 2007, 2009, 2011
GXYLT1	ENST00000398675.3	glucoside xylosyltransferase 1	126	1	0	0	1	0	0	0	0	0	-0.16	-0.16	0.78	2009, 2011
MAP3K1	ENST00000399503.3	mitogen-activated protein kinase kinase kinase 1, E3 ubiquitin protein ligase	137	1	0	0	1	0	0	0	0	0	-0.16	-0.16	0.78	2011
KATNBL1	ENST00000256544.3	katanin p80 subunit B-like 1	105	1	1	0	0	1	0	0	1	1	-0.16	-0.57	0.98	2005, 2007, 2009, 2011
RASAL2	ENST00000448150.3	RAS protein activator like 2	950	1	0	0	1	2	0	2	0	3	-0.16	-0.21	0.78	2005, 2007, 2011
FGD6	ENST00000343958.4	FYVE, RhoGEF and PH domain containing 6	21	1	0	1	0	0	0	0	0	0	-0.16	-0.19	0.71	2005, 2007, 2009, 2011
MBNL2	ENST00000345429.6	muscleblind-like splicing regulator 2	34	1	0	1	0	0	0	0	0	0	-0.16	-0.25	0.69	2007, 2009, 2011
ELL	ENST00000262809.4	elongation factor RNA polymerase II	250	1	1	0	0	0	0	0	0	0	-0.16	-0.2	0.94	2005, 2007, 2009, 2011
ITGB3	ENST00000559488.1	integrin, beta 3 (platelet glycoprotein IIIa, antigen CD61)	176	1	1	0	0	0	0	0	0	0	-0.16	-0.16	0.95	2005, 2007, 2009, 2011
KIF16B	ENST00000354981.2	kinesin family member 16B	113	1	0	0	1	0	0	0	0	0	-0.16	-0.16	0.78	2005, 2007, 2009
ZFP36L1	ENST00000555997.1	ZFP36 ring finger protein-like 1	231	1	0	0	1	0	0	0	0	0	-0.16	-0.16	0.78	2007
INPP4A	ENST00000409016.4	inositol polyphosphate-4-phosphatase, type I, 107kDa	387	1	1	0	0	0	0	0	0	1	-0.16	-0.24	< 0.1
ARL6IP5	ENST00000273258.3	ADP-ribosylation-like factor 6 interacting protein 5	150	1	0	1	0	0	0	0	0	1	-0.16	-0.25	0.7	2009
SETD5	ENST00000402198.1	SET domain containing 5	48	2	1	1	0	0	0	0	0	0	-0.16	-0.28	0.79	2007, 2009, 2011
SOX12	ENST00000342665.2	SRY (sex determining region Y)-box 12	6341	1	1	0	0	0	0	0	0	0	-0.16	-0.16	0.95	2005, 2007, 2009, 2011
CNGB3	ENST00000320005.5	cyclic nucleotide gated channel beta 3	5	1	0	0	1	0	0	0	0	0	-0.16	-0.16	0.78
TNXB	ENST00000375244.3	tenascin XB	5	1	1	0	0	0	0	0	0	0	-0.16	-0.16	0.73	2011
AFF4	ENST00000265343.5	AF4/FMR2 family, member 4	2755	1	1	0	0	1	1	0	0	0	-0.16	-0.16	0.95	2007, 2009, 2011
TPM4	ENST00000300933.4	tropomyosin 4	332	1	0	0	1	0	0	0	0	0	-0.16	-0.18	0.78	2011
PPP3R1	ENST00000234310.3	protein phosphatase 3, regulatory subunit B, alpha	117	1	1	0	0	0	0	0	0	0	-0.16	-0.4	0.84	2005, 2007, 2009, 2011
PLEKHO2	ENST00000323544.4	pleckstrin homology domain containing, family O member 2	279	1	0	1	0	0	0	0	0	0	-0.16	-0.16	0.71	2009, 2011
INHBA	ENST00000242208.4	inhibin, beta A	1260	1	0	1	0	0	0	0	0	1	-0.16	-0.16	0.68
BRWD3	ENST00000373275.4	bromodomain and WD repeat domain containing 3	506	3	3	0	0	0	0	0	0	0	-0.16	-0.18	> 0.99	2011
LATS2	ENST00000382592.4	large tumor suppressor kinase 2	464	1	0	0	1	0	0	0	0	0	-0.15	-0.17	0.78	2007, 2009, 2011
SCYL3	ENST00000367771.6	SCY1-like 3 (S. cerevisiae)	124	1	1	0	0	0	0	0	0	0	-0.15	-0.2	0.95	2005, 2007, 2009, 2011
RAPGEF2	ENST00000264431.4	Rap guanine nucleotide exchange factor (GEF) 2	484	1	1	0	0	0	0	0	0	0	-0.15	-0.15	0.85	2009, 2011
ARID4B	ENST00000349213.3	AT rich interactive domain 4B (RBP1-like)	940	1	1	0	0	0	0	0	0	0	-0.15	-0.15	0.84	2005, 2007, 2009, 2011
PHF16	ENST00000397189.1	PHD finger protein 16	95	1	1	0	0	0	0	0	0	0	-0.15	-0.15	0.77	2005, 2007, 2009, 2011
WBP1L	ENST00000369889.4	WW domain binding protein 1-like	5	1	0	1	0	0	0	0	0	0	-0.15	-0.15	0.69	2009, 2011
KLF8	ENST00000468660.1	Kruppel-like factor 8	8	1	1	0	0	4	0	3	1	0	-0.15	-0.55	0.66
RASA2	ENST00000286364.3	RAS p21 protein activator 2	170	1	1	0	0	1	0	1	0	0	-0.15	-0.15	0.94
CHRM3	ENST00000255380.4	cholinergic receptor, muscarinic 3	47	2	1	1	0	0	0	0	0	1	-0.15	-0.17	0.99
PUM2	ENST00000338086.5	pumilio RNA-binding family member 2	1047	1	0	0	1	0	0	0	0	0	-0.15	-0.15	0.78
UNC5C	ENST00000453304.1	unc-5 homolog C (C. elegans)	60	1	1	0	0	0	0	0	0	0	-0.15	-0.15	0.95	2005, 2007, 2009, 2011
PHACTR2	ENST00000427704.2	phosphatase and actin regulator 2	274	1	1	0	0	0	0	0	0	0	-0.15	-0.15	0.93	2005, 2007, 2009, 2011
GIGYF1	ENST00000275732.5	GRB10 interacting GYF protein 1	5	1	1	0	0	0	0	0	0	1	-0.15	-0.15	0.77	2007, 2009, 2011
FRZB	ENST00000295113.4	frizzled-related protein	43	1	0	1	0	1	0	0	1	0	-0.15	-0.26	0.7	2009, 2011
CALU	ENST00000535011.2	calumenin	3079	1	1	0	0	2	0	1	1	0	-0.15	-0.37	0.78	2005, 2007, 2009, 2011
FAM178A	ENST00000238961.4	family with sequence similarity 178, member A	130	1	0	1	0	0	0	0	0	0	-0.15	-0.15	0.67
RP11-766F14.2	ENST00000511828.1	Protein LOC285556	5	1	0	0	1	0	0	0	0	0	-0.15	-0.15	0.78
ATP8A2	ENST00000381655.2	ATPase, aminophospholipid transporter, class I, type 8A, member 2	22	1	0	1	0	3	1	1	1	0	-0.15	-0.18	0.62	2009, 2011
CHFR	ENST00000315585.7	checkpoint with forkhead and ring finger domains, E3 ubiquitin protein ligase	168	1	0	0	1	0	0	0	0	0	-0.15	-0.15	0.78	2005, 2007, 2009, 2011
FOXA1	ENST00000250448.2	forkhead box A1	249	1	0	0	1	0	0	0	0	0	-0.15	-0.15	0.78	2005, 2007, 2011
RANBP10	ENST00000317506.3	RAN binding protein 10	140	1	0	1	0	0	0	0	0	0	-0.15	-0.15	0.7	2005, 2007, 2009, 2011
C10orf76	ENST00000370033.4	chromosome 10 open reading frame 76	273	1	1	0	0	0	0	0	0	0	-0.15	-0.2	0.92	2005, 2007, 2009, 2011
GPR157	ENST00000377411.4	G protein-coupled receptor 157	48	1	1	0	0	0	0	0	0	0	-0.15	-0.15	0.94
ADRB1	ENST00000369295.2	adrenoceptor beta 1	12	1	0	1	0	0	0	0	0	0	-0.15	-0.15	0.56	2005, 2007, 2009, 2011
UBN1	ENST00000262376.6	ubinuclein 1	586	1	1	0	0	0	0	0	0	0	-0.15	-0.15	0.94	2005, 2007, 2009, 2011
CELF1	ENST00000395290.2	CUGBP, Elav-like family member 1	153	2	1	0	1	0	0	0	0	0	-0.15	-0.17	0.86	2011
KPNA3	ENST00000261667.3	karyopherin alpha 3 (importin alpha 4)	104	1	0	1	0	0	0	0	0	0	-0.15	-0.19	0.69	2005, 2007, 2009, 2011
MAFG	ENST00000357736.4	v-maf avian musculoaponeurotic fibrosarcoma oncogene homolog G	5	1	1	0	0	0	0	0	0	0	-0.15	-0.15	0.94	2005, 2007, 2009, 2011
FA2H	ENST00000219368.3	fatty acid 2-hydroxylase	5	1	0	1	0	0	0	0	0	0	-0.15	-0.15	0.71	2009, 2011
GCNT2	ENST00000316170.3	glucosaminyl (N-acetyl) transferase 2, I-branching enzyme (I blood group)	651	1	0	0	1	0	0	0	0	0	-0.14	-0.14	0.78	2005, 2007, 2009, 2011
PHTF2	ENST00000416283.2	putative homeodomain transcription factor 2	1730	1	1	0	0	0	0	0	0	1	-0.14	-0.14	0.77	2005, 2007, 2009, 2011
KPNA6	ENST00000373625.3	karyopherin alpha 6 (importin alpha 7)	272	1	0	1	0	0	0	0	0	0	-0.14	-0.18	0.71
RNF169	ENST00000299563.4	ring finger protein 169	204	1	0	1	0	2	1	0	1	0	-0.14	-0.16	0.51	2009, 2011
GUF1	ENST00000281543.5	GUF1 GTPase homolog (S. cerevisiae)	110	1	0	0	1	0	0	0	0	0	-0.14	-0.21	0.78
UNC5D	ENST00000287272.2	unc-5 homolog D (C. elegans)	37	1	0	0	1	0	0	0	0	0	-0.14	-0.17	0.78	2005, 2007, 2009, 2011
ZFP36L2	ENST00000282388.3	ZFP36 ring finger protein-like 2	317	1	0	1	0	2	1	1	0	0	-0.14	-0.25	0.71	2011
GOLGA4	ENST00000361924.2	golgin A4	7	1	0	1	0	0	0	0	0	0	-0.14	-0.14	0.64	2005, 2007, 2009, 2011
ROCK2	ENST00000315872.6	Rho-associated, coiled-coil containing protein kinase 2	142	1	0	0	1	0	0	0	0	1	-0.14	-0.18	0.78
COG5	ENST00000347053.3	component of oligomeric golgi complex 5	455	1	0	0	1	1	0	0	1	0	-0.14	-0.3	0.78
PLCXD3	ENST00000377801.3	phosphatidylinositol-specific phospholipase C, X domain containing 3	81	1	0	1	0	0	0	0	0	0	-0.14	-0.14	0.57	2005, 2007, 2011
SATB2	ENST00000417098.1	SATB homeobox 2	820	1	0	1	0	0	0	0	0	0	-0.14	-0.16	0.67	2005, 2007, 2011
XKR4	ENST00000327381.6	XK, Kell blood group complex subunit-related family, member 4	5	1	1	0	0	1	0	1	0	2	-0.14	-0.14	0.86	2009, 2011
NUAK1	ENST00000261402.2	NUAK family, SNF1-like kinase, 1	489	1	0	0	1	0	0	0	0	1	-0.14	-0.14	0.78	2007, 2009, 2011
SMARCD2	ENST00000448276.2	SWI/SNF related, matrix associated, actin dependent regulator of chromatin, subfamily d, member 2	144	1	1	0	0	0	0	0	0	0	-0.14	-0.14	0.78	2005, 2007, 2009, 2011
TMEM56	ENST00000370203.4	transmembrane protein 56	113	1	1	0	0	2	0	1	1	0	-0.14	-0.23	0.14
ACAP2	ENST00000326793.6	ArfGAP with coiled-coil, ankyrin repeat and PH domains 2	253	1	0	1	0	0	0	0	0	1	-0.14	-0.17	0.69	2005, 2007, 2009, 2011
KMT2C	ENST00000262189.6	lysine (K)-specific methyltransferase 2C	417	1	1	0	0	0	0	0	0	0	-0.14	-0.14	0.9	2007, 2009, 2011
NTNG1	ENST00000370067.1	netrin G1	5	2	1	0	1	0	0	0	0	0	-0.14	-0.14	0.82	2007, 2009, 2011
ELAVL3	ENST00000359227.3	ELAV like neuron-specific RNA binding protein 3	5	1	0	1	0	0	0	0	0	0	-0.14	-0.14	0.68	2005, 2007, 2009, 2011
BAHD1	ENST00000416165.1	bromo adjacent homology domain containing 1	76	1	1	0	0	0	0	0	0	0	-0.14	-0.15	0.95	2005, 2007, 2009, 2011
TDG	ENST00000392872.3	thymine-DNA glycosylase	201	1	1	0	0	0	0	0	0	1	-0.14	-0.17	0.94	2005, 2007, 2009, 2011
RFX3	ENST00000382004.3	regulatory factor X, 3 (influences HLA class II expression)	37	2	2	0	0	0	0	0	0	1	-0.14	-0.2	0.52
DCP2	ENST00000389063.2	decapping mRNA 2	155	1	0	0	1	1	0	1	0	1	-0.14	-0.2	0.78	2005, 2007, 2009, 2011
SENP5	ENST00000323460.5	SUMO1/sentrin specific peptidase 5	125	1	0	0	1	0	0	0	0	0	-0.14	-0.17	0.78	2009
CYB5B	ENST00000512062.1	cytochrome b5 type B (outer mitochondrial membrane)	2472	1	0	1	0	1	0	1	0	0	-0.14	-0.28	0.7	2009, 2011
RASL12	ENST00000220062.4	RAS-like, family 12	39	1	0	1	0	0	0	0	0	0	-0.14	-0.14	0.43	2005, 2007, 2009, 2011
DPYSL2	ENST00000311151.5	dihydropyrimidinase-like 2	3087	1	1	0	0	1	0	1	0	0	-0.14	-0.14	0.75	2005, 2007, 2009, 2011
ITGA6	ENST00000375221.2	integrin, alpha 6	1328	1	1	0	0	0	0	0	0	0	-0.14	-0.14	0.82	2005, 2007, 2009, 2011
USP24	ENST00000294383.6	ubiquitin specific peptidase 24	306	1	0	0	1	0	0	0	0	0	-0.14	-0.14	0.78	2009, 2011
CSNK1G1	ENST00000303052.7	casein kinase 1, gamma 1	149	1	1	0	0	0	0	0	0	0	-0.14	-0.14	0.81	2005, 2007, 2009, 2011
FOXO3	ENST00000343882.6	forkhead box O3	32	1	0	0	1	1	0	0	1	0	-0.14	-0.14	0.78	2005, 2007, 2009, 2011
GRM3	ENST00000361669.2	glutamate receptor, metabotropic 3	10	1	1	0	0	0	0	0	0	0	-0.14	-0.14	0.22	2005, 2007, 2009, 2011
KRAS	ENST00000256078.4	Kirsten rat sarcoma viral oncogene homolog	40	1	0	1	0	1	0	0	1	0	-0.13	-0.31	0.79	2005, 2007, 2009, 2011
HSPA5	ENST00000324460.6	heat shock 70kDa protein 5 (glucose-regulated protein, 78kDa)	2715	1	0	1	0	0	0	0	0	0	-0.13	-0.13	0.71	2005, 2007, 2009, 2011
MARCH8	ENST00000453424.2	membrane-associated ring finger (C3HC4) 8, E3 ubiquitin protein ligase	48	1	0	1	0	0	0	0	0	0	-0.13	-0.13	0.71	2009, 2011
EFNA3	ENST00000505139.1	Ephrin-A3; Uncharacterized protein; cDNA FLJ57652, highly similar to Ephrin-A3	9	2	1	0	1	0	0	0	0	0	-0.13	-0.33	0.9
RASGEF1A	ENST00000374459.1	RasGEF domain family, member 1A	10	1	0	0	1	0	0	0	0	0	-0.13	-0.17	0.78	2005, 2007, 2009, 2011
PAWR	ENST00000328827.4	PRKC, apoptosis, WT1, regulator	1872	1	1	0	0	0	0	0	0	2	-0.13	-0.36	0.95	2005, 2007, 2009, 2011
GNAQ	ENST00000286548.4	guanine nucleotide binding protein (G protein), q polypeptide	47	1	0	0	1	1	0	1	0	2	-0.13	-0.13	0.79
FAM155A	ENST00000375915.2	family with sequence similarity 155, member A	118	1	0	0	1	0	0	0	0	0	-0.13	-0.13	0.78	2007, 2009, 2011
CACHD1	ENST00000371073.2	cache domain containing 1	2071	1	0	1	0	0	0	0	0	0	-0.13	-0.13	0.61	2009, 2011
BSN	ENST00000296452.4	bassoon presynaptic cytomatrix protein	31	2	0	1	1	0	0	0	0	0	-0.13	-0.13	0.93	2005, 2007, 2009, 2011
LPP	ENST00000312675.4	LIM domain containing preferred translocation partner in lipoma	1894	1	1	0	0	2	1	0	1	1	-0.13	-0.13	0.87	2005, 2007, 2009, 2011
GPD1L	ENST00000282541.5	glycerol-3-phosphate dehydrogenase 1-like	130	1	0	1	0	0	0	0	0	0	-0.13	-0.14	0.69	2011
RGL1	ENST00000304685.4	ral guanine nucleotide dissociation stimulator-like 1	188	1	0	1	0	0	0	0	0	0	-0.13	-0.14	0.56	2005, 2007, 2009, 2011
FLVCR1	ENST00000366971.4	feline leukemia virus subgroup C cellular receptor 1	322	1	1	0	0	0	0	0	0	0	-0.13	-0.18	0.76
PDGFRB	ENST00000261799.4	platelet-derived growth factor receptor, beta polypeptide	320	1	0	0	1	0	0	0	0	0	-0.13	-0.13	0.78	2005, 2007, 2009, 2011
PHIP	ENST00000275034.4	pleckstrin homology domain interacting protein	668	1	0	1	0	0	0	0	0	1	-0.13	-0.13	0.66	2011
MATR3	ENST00000510056.1	matrin 3	216	1	0	1	0	0	0	0	0	0	-0.13	-0.19	0.7	2005, 2007, 2011
GJA1	ENST00000282561.3	gap junction protein, alpha 1, 43kDa	1732	1	1	0	0	0	0	0	0	0	-0.13	-0.13	0.85	2005, 2007, 2009, 2011
EBF2	ENST00000535548.1	early B-cell factor 2	11	1	0	1	0	0	0	0	0	0	-0.13	-0.24	0.62
PITPNM3	ENST00000421306.3	PITPNM family member 3	5	1	0	1	0	0	0	0	0	0	-0.13	-0.13	0.67	2011
FBXO28	ENST00000424254.2	F-box protein 28	461	1	0	1	0	1	0	0	1	2	-0.13	-0.27	0.59	2011
AMOTL1	ENST00000317837.9	angiomotin like 1	712	1	0	1	0	0	0	0	0	0	-0.13	-0.14	0.7	2007, 2009
MID2	ENST00000262843.6	midline 2	194	1	0	0	1	0	0	0	0	0	-0.13	-0.16	0.78	2011
PPTC7	ENST00000354300.3	PTC7 protein phosphatase homolog (S. cerevisiae)	817	1	1	0	0	2	0	1	1	0	-0.13	-0.16	0.95	2007, 2009, 2011
UBE2QL1	ENST00000399816.3	ubiquitin-conjugating enzyme E2Q family-like 1	10	1	0	1	0	1	1	0	0	0	-0.13	-0.26	0.71	2011
PRRT2	ENST00000300797.6	proline-rich transmembrane protein 2	33	1	1	0	0	0	0	0	0	0	-0.12	-0.12	0.83	2007, 2009, 2011
ALPK3	ENST00000258888.5	alpha-kinase 3	16	1	0	0	1	0	0	0	0	0	-0.12	-0.12	0.78	2005, 2007, 2009, 2011
SORCS3	ENST00000369701.3	sortilin-related VPS10 domain containing receptor 3	5	1	0	1	0	0	0	0	0	0	-0.12	-0.12	0.46	2005, 2007, 2009, 2011
JAG2	ENST00000331782.3	jagged 2	68	1	1	0	0	0	0	0	0	0	-0.12	-0.15	0.95	2005, 2007, 2009, 2011
DACT1	ENST00000395153.3	dishevelled-binding antagonist of beta-catenin 1	248	1	1	0	0	0	0	0	0	0	-0.12	-0.31	0.14	2009, 2011
ZSWIM6	ENST00000252744.5	zinc finger, SWIM-type containing 6	933	1	0	0	1	0	0	0	0	0	-0.12	-0.13	0.78	2011
HOXA2	ENST00000222718.5	homeobox A2	14	1	1	0	0	0	0	0	0	0	-0.12	-0.27	0.2
SSBP3	ENST00000417664.2	single stranded DNA binding protein 3	1474	1	0	0	1	0	0	0	0	0	-0.12	-0.17	0.78	2011
FNDC3A	ENST00000492622.2	fibronectin type III domain containing 3A	122	1	1	0	0	0	0	0	0	0	-0.12	-0.26	0.72	2005, 2007, 2009, 2011
ZNF746	ENST00000340622.3	zinc finger protein 746	54	1	1	0	0	0	0	0	0	0	-0.12	-0.27	0.93	2007, 2009, 2011
OVOL2	ENST00000278780.6	ovo-like 2 (Drosophila)	17	1	0	0	1	0	0	0	0	0	-0.12	-0.23	0.78	2009, 2011
IRF4	ENST00000380956.4	interferon regulatory factor 4	10	1	1	0	0	0	0	0	0	0	-0.12	-0.12	0.95	2005, 2007, 2009, 2011
PIK3CD	ENST00000536656.1	phosphatidylinositol-4,5-bisphosphate 3-kinase, catalytic subunit delta	5	1	1	0	0	0	0	0	0	0	-0.12	-0.12	0.25	2011
C16orf52	ENST00000542527.2	chromosome 16 open reading frame 52	102	1	0	1	0	0	0	0	0	1	-0.12	-0.16	0.52
TIMP2	ENST00000585421.1	TIMP metallopeptidase inhibitor 2	3147	1	0	0	1	0	0	0	0	0	-0.12	-0.14	0.78	2005, 2007, 2009, 2011
CLOCK	ENST00000309964.4	clock circadian regulator	86	1	0	0	1	0	0	0	0	0	-0.12	-0.12	0.78	2005, 2007, 2009, 2011
BEND3	ENST00000369042.1	BEN domain containing 3	13	1	0	1	0	0	0	0	0	0	-0.12	-0.12	0.64
CELF2	ENST00000379261.4	CUGBP, Elav-like family member 2	45	1	0	1	0	1	0	0	1	1	-0.12	-0.12	0.46	2005, 2007
TLL2	ENST00000357947.3	tolloid-like 2	5	2	1	0	1	0	0	0	0	0	-0.12	-0.12	0.99	2005, 2007, 2009, 2011
LRCH2	ENST00000317135.8	leucine-rich repeats and calponin homology (CH) domain containing 2	52	1	1	0	0	0	0	0	0	0	-0.12	-0.12	0.8	2005, 2007, 2009, 2011
KIF3C	ENST00000264712.3	kinesin family member 3C	177	1	0	1	0	0	0	0	0	0	-0.12	-0.12	0.59	2009, 2011
MLK4	ENST00000366624.3	Mitogen-activated protein kinase kinase kinase MLK4	405	1	0	1	0	0	0	0	0	0	-0.12	-0.18	0.71	2009, 2011
CHMP2B	ENST00000263780.4	charged multivesicular body protein 2B	810	1	0	1	0	0	0	0	0	0	-0.12	-0.29	0.51	2007, 2009, 2011
SH3PXD2A	ENST00000369774.4	SH3 and PX domains 2A	152	2	2	0	0	0	0	0	0	1	-0.12	-0.14	> 0.99	2007, 2009, 2011
SIDT2	ENST00000324225.4	SID1 transmembrane family, member 2	341	2	0	0	2	0	0	0	0	0	-0.12	-0.12	0.95	2009, 2011
ZNF644	ENST00000370440.1	zinc finger protein 644	40	1	1	0	0	0	0	0	0	2	-0.12	-0.35	0.86	2005, 2007, 2009, 2011
MBD6	ENST00000355673.3	methyl-CpG binding domain protein 6	24	1	0	0	1	0	0	0	0	0	-0.12	-0.12	0.78	2005, 2007, 2009, 2011
POLR3G	ENST00000504930.1	polymerase (RNA) III (DNA directed) polypeptide G (32kD)	67	1	1	0	0	2	1	0	1	0	-0.12	-0.57	0.4	2005, 2007, 2009, 2011
CACNA1D	ENST00000288139.4	calcium channel, voltage-dependent, L type, alpha 1D subunit	5	1	0	0	1	0	0	0	0	0	-0.12	-0.12	0.78	2011
ZCCHC14	ENST00000268616.4	zinc finger, CCHC domain containing 14	64	1	0	1	0	0	0	0	0	0	-0.12	-0.13	0.7	2005, 2007, 2009, 2011
WDR70	ENST00000265107.4	WD repeat domain 70	23	1	1	0	0	0	0	0	0	0	-0.12	-0.14	0.24
STAG2	ENST00000371160.1	stromal antigen 2	216	1	1	0	0	0	0	0	0	0	-0.12	-0.12	0.61	2005, 2007, 2009, 2011
DIO2	ENST00000438257.4	deiodinase, iodothyronine, type II	98	1	1	0	0	0	0	0	0	0	-0.12	-0.2	0.67	2005, 2007, 2009, 2011
GLCE	ENST00000559420.2	glucuronic acid epimerase	25	2	0	2	0	0	0	0	0	0	-0.12	-0.28	0.87	2005, 2007, 2009, 2011
CPEB3	ENST00000412050.4	cytoplasmic polyadenylation element binding protein 3	48	1	0	0	1	0	0	0	0	0	-0.12	-0.12	0.78	2005, 2007, 2009, 2011
RIMKLB	ENST00000357529.3	ribosomal modification protein rimK-like family member B	164	1	1	0	0	0	0	0	0	0	-0.12	-0.13	0.16
ZNF275	ENST00000370251.3	zinc finger protein 275	465	1	0	1	0	0	0	0	0	0	-0.11	-0.12	0.65	2011
CNOT6	ENST00000393356.1	CCR4-NOT transcription complex, subunit 6	300	1	0	1	0	2	1	0	1	0	-0.11	-0.28	0.65	2005, 2007, 2009, 2011
CCDC97	ENST00000269967.3	coiled-coil domain containing 97	85	1	1	0	0	0	0	0	0	0	-0.11	-0.17	0.95	2007, 2009, 2011
E2F3	ENST00000346618.3	E2F transcription factor 3	91	1	0	1	0	0	0	0	0	1	-0.11	-0.11	0.65	2005, 2007, 2009, 2011
ZDHHC17	ENST00000426126.2	zinc finger, DHHC-type containing 17	117	1	1	0	0	0	0	0	0	0	-0.11	-0.16	0.86	2005, 2007, 2009, 2011
CBX7	ENST00000216133.5	chromobox homolog 7	5	1	1	0	0	0	0	0	0	0	-0.11	-0.11	0.54	2009, 2011
NCALD	ENST00000395923.1	neurocalcin delta	49	1	0	0	1	0	0	0	0	0	-0.11	-0.11	ORF	2005, 2007, 2009, 2011
ADAM12	ENST00000368679.4	ADAM metallopeptidase domain 12	758	1	0	1	0	2	1	1	0	0	-0.11	-0.12	0.7
RLIM	ENST00000332687.6	ring finger protein, LIM domain interacting	662	1	0	1	0	2	1	1	0	0	-0.11	-0.36	0.67	2011
RNMT	ENST00000383314.2	RNA (guanine-7-) methyltransferase	64	1	1	0	0	1	0	1	0	1	-0.11	-0.15	< 0.1	2005, 2007, 2009, 2011
ENOX2	ENST00000370935.1	ecto-NOX disulfide-thiol exchanger 2	215	1	0	1	0	0	0	0	0	0	-0.11	-0.14	0.64	2007
EPHB2	ENST00000374632.3	EPH receptor B2	297	1	1	0	0	0	0	0	0	0	-0.11	-0.11	0.85	2005, 2007, 2009, 2011
BACH1	ENST00000286800.3	BTB and CNC homology 1, basic leucine zipper transcription factor 1	273	1	0	0	1	0	0	0	0	0	-0.11	-0.11	0.78	2005, 2007, 2009, 2011
TNFRSF8	ENST00000263932.2	tumor necrosis factor receptor superfamily, member 8	5	1	0	1	0	0	0	0	0	0	-0.11	-0.11	0.66
SLC5A3	ENST00000608209.1	sodium/myo-inositol cotransporter	24	1	0	1	0	1	0	1	0	2	-0.11	-0.21	0.71	2011
FAM131B	ENST00000443739.2	family with sequence similarity 131, member B	5	1	1	0	0	0	0	0	0	0	-0.11	-0.11	0.94	2007, 2009, 2011
TRPS1	ENST00000395715.3	trichorhinophalangeal syndrome I	94	1	1	0	0	1	0	0	1	0	-0.11	-0.11	0.9	2005, 2007, 2009, 2011
IFFO2	ENST00000455833.2	intermediate filament family orphan 2	139	1	0	1	0	0	0	0	0	0	-0.11	-0.13	0.71	2011
CHIC1	ENST00000373504.6	cysteine-rich hydrophobic domain 1	16	1	0	0	1	1	0	0	1	0	-0.11	-0.11	0.78	2007, 2009, 2011
ADRA2B	ENST00000409345.3	adrenoceptor alpha 2B	7	1	0	1	0	0	0	0	0	0	-0.11	-0.11	0.62	2011
HNRNPUL2	ENST00000301785.5	heterogeneous nuclear ribonucleoprotein U-like 2	2321	1	1	0	0	2	0	1	1	0	-0.11	-0.38	0.9	2011
FAM129A	ENST00000367511.3	family with sequence similarity 129, member A	213	1	0	1	0	3	0	2	1	0	-0.11	-0.22	0.54	2009, 2011
DAB1	ENST00000371236.2	Dab, reelin signal transducer, homolog 1 (Drosophila)	490	1	0	1	0	0	0	0	0	0	-0.11	-0.17	0.66
SLC22A23	ENST00000436008.2	solute carrier family 22, member 23	353	1	0	0	1	0	0	0	0	0	-0.11	-0.11	0.78	2009, 2011
THBS2	ENST00000366787.3	thrombospondin 2	372	1	0	0	1	0	0	0	0	0	-0.11	-0.12	0.78	2005, 2007, 2009, 2011
PITPNM2	ENST00000280562.5	phosphatidylinositol transfer protein, membrane-associated 2	66	1	1	0	0	0	0	0	0	0	-0.11	-0.14	0.82	2007, 2009, 2011
KCNN3	ENST00000271915.4	potassium intermediate/small conductance calcium-activated channel, subfamily N, member 3	5	1	1	0	0	2	0	1	1	0	-0.11	-0.11	0.92	2011
PRLR	ENST00000342362.5	prolactin receptor	95	1	1	0	0	2	1	1	0	1	-0.11	-0.13	0.32	2005, 2007
SATB1	ENST00000338745.6	SATB homeobox 1	312	1	0	0	1	0	0	0	0	1	-0.11	-0.15	0.78	2005, 2007, 2009, 2011
BRWD1	ENST00000342449.3	bromodomain and WD repeat domain containing 1	96	2	2	0	0	0	0	0	0	0	-0.11	-0.2	0.98	2007, 2009, 2011
ZBED4	ENST00000216268.5	zinc finger, BED-type containing 4	2276	1	0	1	0	1	0	0	1	0	-0.11	-0.22	0.93	2009, 2011
NACC2	ENST00000371753.1	NACC family member 2, BEN and BTB (POZ) domain containing	172	1	1	0	0	0	0	0	0	0	-0.11	-0.16	0.94	2011
EEA1	ENST00000322349.8	early endosome antigen 1	78	1	0	1	0	1	0	1	0	0	-0.11	-0.18	0.7	2007, 2009, 2011
CECR6	ENST00000399875.1	cat eye syndrome chromosome region, candidate 6	5	1	1	0	0	0	0	0	0	0	-0.11	-0.11	0.73	2005, 2007, 2009, 2011
ABCD2	ENST00000308666.3	ATP-binding cassette, sub-family D (ALD), member 2	5	1	1	0	0	1	0	1	0	0	-0.11	-0.13	0.47
ARID1A	ENST00000324856.7	AT rich interactive domain 1A (SWI-like)	31	1	1	0	0	0	0	0	0	1	-0.11	-0.11	< 0.1	2005, 2007, 2011
RAB22A	ENST00000244040.3	RAB22A, member RAS oncogene family	484	1	0	0	1	2	0	2	0	1	-0.11	-0.17	0.78	2005, 2007, 2009, 2011
TAB3	ENST00000378933.1	TGF-beta activated kinase 1/MAP3K7 binding protein 3	201	1	1	0	0	0	0	0	0	0	-0.1	-0.1	0.89	2007, 2009, 2011
SETD1B	ENST00000267197.5	SET domain containing 1B	703	1	0	1	0	0	0	0	0	0	-0.1	-0.1	0.66	2011
CPEB2	ENST00000538197.1	cytoplasmic polyadenylation element binding protein 2	367	1	0	1	0	0	0	0	0	0	-0.1	-0.11	0.7	2005, 2007, 2009, 2011
IKZF2	ENST00000457361.1	IKAROS family zinc finger 2 (Helios)	32	1	0	1	0	1	0	1	0	4	-0.1	-0.11	0.6	2007, 2009, 2011
TRIM33	ENST00000358465.2	tripartite motif containing 33	201	1	0	0	1	0	0	0	0	0	-0.1	-0.18	0.78	2007
SLC12A6	ENST00000397707.2	solute carrier family 12 (potassium/chloride transporter), member 6	17	1	1	0	0	0	0	0	0	0	-0.1	-0.2	0.93	2011
ADAM11	ENST00000200557.6	ADAM metallopeptidase domain 11	32	1	0	0	1	0	0	0	0	0	-0.1	-0.15	0.78	2007, 2009, 2011
SEL1L3	ENST00000399878.3	sel-1 suppressor of lin-12-like 3 (C. elegans)	155	1	0	0	1	0	0	0	0	0	-0.1	-0.19	0.78	2005, 2007, 2009, 2011
BNIP3L	ENST00000380629.2	BCL2/adenovirus E1B 19kDa interacting protein 3-like	191	2	1	0	1	0	0	0	0	1	-0.1	-0.64	0.94	2005, 2007, 2009, 2011
CEP170	ENST00000366542.1	centrosomal protein 170kDa	6	1	1	0	0	0	0	0	0	0	-0.1	-0.1	0.11
DGKQ	ENST00000273814.3	diacylglycerol kinase, theta 110kDa	184	1	1	0	0	0	0	0	0	0	-0.1	-0.1	< 0.1	2009, 2011
LRRC40	ENST00000370952.3	leucine rich repeat containing 40	88	1	1	0	0	2	0	1	1	0	-0.1	-0.44	0.14	2011
GRHL1	ENST00000405379.2	grainyhead-like 1 (Drosophila)	147	1	0	1	0	0	0	0	0	0	-0.1	-0.1	0.71	2007, 2009, 2011
NEDD4L	ENST00000256832.7	neural precursor cell expressed, developmentally down-regulated 4-like, E3 ubiquitin protein ligase	617	1	0	1	0	1	1	0	0	0	-0.1	-0.3	0.71	2005, 2007, 2009, 2011
B4GALT5	ENST00000371711.4	UDP-Gal:betaGlcNAc beta 1,4- galactosyltransferase, polypeptide 5	1000	1	0	0	1	1	0	0	1	0	-0.1	-0.1	0.78	2005, 2007, 2009, 2011
UBE2V2	ENST00000523111.2	ubiquitin-conjugating enzyme E2 variant 2	1770	1	1	0	0	0	0	0	0	0	-0.1	-0.44	0.95	2005, 2007, 2009, 2011
VAT1	ENST00000355653.3	vesicle amine transport 1	2844	1	1	0	0	0	0	0	0	0	-0.1	-0.1	0.66	2005, 2007, 2009, 2011
MAN1B1	ENST00000371589.4	mannosidase, alpha, class 1B, member 1	604	1	0	1	0	0	0	0	0	0	-0.1	-0.1	0.69	2005, 2007, 2009, 2011
FAM210B	ENST00000371384.3	family with sequence similarity 210, member B	55	1	1	0	0	0	0	0	0	0	-0.1	-0.25	0.85	2005, 2007, 2009, 2011
KLHL20	ENST00000209884.4	kelch-like family member 20	324	2	2	0	0	1	1	0	0	0	-0.1	-0.66	> 0.99	2003, 2005, 2007, 2009, 2011
AFAP1L2	ENST00000304129.4	actin filament associated protein 1-like 2	13	1	1	0	0	1	1	0	0	0	-0.1	-0.1	0.88	2007, 2009, 2011
BBX	ENST00000415149.2	bobby sox homolog (Drosophila)	141	1	0	0	1	0	0	0	0	0	-0.1	-0.11	0.78	2011
GLI2	ENST00000452319.1	GLI family zinc finger 2	73	2	1	1	0	2	1	0	1	0	-0.1	-0.1	0.96	2003, 2007, 2009, 2011
DGKH	ENST00000261491.5	diacylglycerol kinase, eta	46	2	2	0	0	0	0	0	0	0	-0.1	-0.16	> 0.99
ZBTB10	ENST00000430430.1	zinc finger and BTB domain containing 10	113	1	0	0	1	0	0	0	0	1	-0.1	-0.18	0.78	2011
CDYL2	ENST00000570137.2	chromodomain protein, Y-like 2	239	1	0	0	1	1	0	1	0	0	-0.1	-0.13	0.78
PDP2	ENST00000311765.2	pyruvate dehyrogenase phosphatase catalytic subunit 2	102	1	0	0	1	0	0	0	0	0	-0.1	-0.18	0.78	2005, 2007, 2009, 2011
CEACAM1	ENST00000403444.3	carcinoembryonic antigen-related cell adhesion molecule 1 (biliary glycoprotein)	925	1	1	0	0	0	0	0	0	0	-0.1	-0.1	0.22	2009, 2011
DENND5B	ENST00000389082.5	DENN/MADD domain containing 5B	832	1	0	0	1	0	0	0	0	0	-0.1	-0.1	0.78
ABAT	ENST00000569156.1	4-aminobutyrate aminotransferase	66	1	1	0	0	0	0	0	0	0	-0.1	-0.22	0.95	2009, 2011
CDK12	ENST00000447079.4	cyclin-dependent kinase 12	748	1	1	0	0	1	0	1	0	0	-0.1	-0.1	0.75	2009, 2011
H2AFY	ENST00000511689.1	H2A histone family, member Y	2126	1	0	1	0	0	0	0	0	0	-0.1	-0.37	0.7	2009, 2011
SLC7A6	ENST00000219343.6	solute carrier family 7 (amino acid transporter light chain, y+L system), member 6	1044	1	1	0	0	0	0	0	0	0	-0.09	-0.15	0.9	2009, 2011
BNC2	ENST00000380672.4	basonuclin 2	770	2	1	1	0	1	0	0	1	0	-0.09	-0.2	> 0.99	2005, 2007, 2009, 2011
ADAMTS9	ENST00000295903.4	ADAM metallopeptidase with thrombospondin type 1 motif, 9	5	1	0	1	0	0	0	0	0	0	-0.09	-0.09	0.71	2005, 2007, 2009, 2011
PAX9	ENST00000361487.6	paired box 9	53	1	0	0	1	0	0	0	0	0	-0.09	-0.21	0.78
CNTN2	ENST00000331830.4	contactin 2 (axonal)	5	1	0	0	1	0	0	0	0	1	-0.09	-0.09	0.78	2009, 2011
TRAF3	ENST00000560371.1	TNF receptor-associated factor 3	833	1	0	1	0	1	0	0	1	0	-0.09	-0.13	0.57
PALM2	ENST00000448454.2	paralemmin 2	35	1	1	0	0	2	1	1	0	1	-0.09	-0.11	0.95	2007, 2009, 2011
BEND4	ENST00000504360.1	BEN domain containing 4	187	1	0	0	1	1	1	0	0	0	-0.09	-0.09	0.78	2009, 2011
IFNAR2	ENST00000404220.3	interferon (alpha, beta and omega) receptor 2	470	1	1	0	0	0	0	0	0	0	-0.09	-0.21	0.75
ESPN	ENST00000377828.1	espin	513	1	0	1	0	0	0	0	0	0	-0.09	-0.22	0.7	2005, 2007, 2009, 2011
KIAA0355	ENST00000299505.6	KIAA0355	538	1	1	0	0	0	0	0	0	0	-0.09	-0.15	0.95	2005, 2007, 2009, 2011
PRUNE2	ENST00000376718.3	prune homolog 2 (Drosophila)	121	1	0	1	0	1	0	1	0	0	-0.09	-0.09	0.7	2009, 2011
SH2B3	ENST00000341259.2	SH2B adaptor protein 3	89	1	0	0	1	0	0	0	0	0	-0.09	-0.11	0.78	2009, 2011
KIAA0247	ENST00000342745.4	KIAA0247	161	1	0	1	0	0	0	0	0	0	-0.09	-0.09	0.66
MAT2A	ENST00000306434.3	methionine adenosyltransferase II, alpha	8	1	1	0	0	0	0	0	0	0	-0.09	-0.15	0.5	2005, 2007, 2009, 2011
RCOR1	ENST00000262241.6	REST corepressor 1	403	1	1	0	0	0	0	0	0	0	-0.09	-0.14	0.95	2007, 2009, 2011
AHNAK	ENST00000378024.4	AHNAK nucleoprotein	682	1	0	1	0	0	0	0	0	0	-0.09	-0.09	0.56	2007, 2009, 2011
ATP6V1C1	ENST00000395862.3	ATPase, H+ transporting, lysosomal 42kDa, V1 subunit C1	951	1	1	0	0	1	0	1	0	0	-0.09	-0.25	0.95	2009, 2011
RAB27B	ENST00000262094.5	RAB27B, member RAS oncogene family	5	1	1	0	0	0	0	0	0	1	-0.09	-0.09	0.94	2011
CEP85L	ENST00000368491.3	centrosomal protein 85kDa-like	14	1	0	0	1	0	0	0	0	0	-0.09	-0.18	0.78	2011
STC1	ENST00000290271.2	stanniocalcin 1	2932	1	1	0	0	1	1	0	0	0	-0.09	-0.09	0.16	2005, 2007, 2009, 2011
RASSF8	ENST00000541490.1	Ras association (RalGDS/AF-6) domain family (N-terminal) member 8	1290	1	0	0	1	0	0	0	0	0	-0.09	-0.09	0.78	2011
AMER1	ENST00000330258.3	APC membrane recruitment protein 1	11	1	1	0	0	1	1	0	0	2	-0.09	-0.09	0.9	2007, 2009, 2011
PITX1	ENST00000265340.7	paired-like homeodomain 1	1502	1	0	0	1	0	0	0	0	0	-0.09	-0.09	0.78	2005, 2007, 2009, 2011
SSH1	ENST00000360239.3	slingshot protein phosphatase 1	115	1	0	0	1	1	0	0	1	0	-0.09	-0.18	0.78	2011
HECW1	ENST00000395891.2	HECT, C2 and WW domain containing E3 ubiquitin protein ligase 1	11	1	0	1	0	1	1	0	0	0	-0.09	-0.2	0.71	2009, 2011
FAM126B	ENST00000418596.3	family with sequence similarity 126, member B	132	1	1	0	0	0	0	0	0	0	-0.09	-0.3	0.62	2011
RPS6KA2	ENST00000265678.4	ribosomal protein S6 kinase, 90kDa, polypeptide 2	1043	2	0	0	2	1	0	1	0	0	-0.08	-0.11	0.95	2005, 2007, 2009, 2011
MARCH3	ENST00000308660.5	membrane-associated ring finger (C3HC4) 3, E3 ubiquitin protein ligase	77	1	0	1	0	2	0	1	1	0	-0.08	-0.12	0.65	2011
EDC3	ENST00000315127.4	enhancer of mRNA decapping 3	328	2	1	0	1	0	0	0	0	0	-0.08	-0.27	0.98	2007, 2009, 2011
NRP1	ENST00000374875.1	neuropilin 1	586	1	0	1	0	0	0	0	0	0	-0.08	-0.08	0.55	2005, 2007
YY1	ENST00000262238.4	YY1 transcription factor	1803	1	0	0	1	0	0	0	0	0	-0.08	-0.14	0.78
PXN	ENST00000458477.2	paxillin	484	1	1	0	0	0	0	0	0	0	-0.08	-0.09	0.85	2009, 2011
IGF2R	ENST00000356956.1	insulin-like growth factor 2 receptor	46	1	0	0	1	0	0	0	0	0	-0.08	-0.08	0.78	2005, 2007, 2009, 2011
DCX	ENST00000356915.2	doublecortin	5	1	0	1	0	1	0	1	0	0	-0.08	-0.08	0.54	2005, 2007
SIM1	ENST00000369208.3	single-minded homolog 1 (Drosophila)	104	1	1	0	0	1	0	0	1	0	-0.08	-0.09	0.92
GAREM	ENST00000399218.4	GRB2 associated, regulator of MAPK1	536	1	0	0	1	1	0	0	1	0	-0.08	-0.12	0.78
CHD5	ENST00000262450.3	chromodomain helicase DNA binding protein 5	5	1	0	0	1	0	0	0	0	0	-0.08	-0.08	0.78	2005, 2007, 2009, 2011
BCL11B	ENST00000357195.3	B-cell CLL/lymphoma 11B (zinc finger protein)	73	1	0	0	1	0	0	0	0	0	-0.08	-0.08	0.78	2005, 2007, 2009, 2011
EML4	ENST00000318522.5	echinoderm microtubule associated protein like 4	62	1	1	0	0	0	0	0	0	1	-0.08	-0.22	0.82	2005, 2007, 2009, 2011
SLC38A2	ENST00000256689.5	solute carrier family 38, member 2	696	1	1	0	0	0	0	0	0	0	-0.08	-0.09	0.23	2005, 2007, 2009, 2011
ASXL3	ENST00000269197.5	additional sex combs like 3 (Drosophila)	65	1	1	0	0	0	0	0	0	0	-0.08	-0.08	0.9
LARP1	ENST00000336314.4	La ribonucleoprotein domain family, member 1	4979	1	0	0	1	0	0	0	0	0	-0.08	-0.08	0.78	2007, 2009, 2011
GPT2	ENST00000340124.4	glutamic pyruvate transaminase (alanine aminotransferase) 2	1750	1	1	0	0	0	0	0	0	0	-0.08	-0.25	< 0.1	2005, 2007, 2009, 2011
AFF3	ENST00000409236.2	AF4/FMR2 family, member 3	296	1	0	0	1	0	0	0	0	0	-0.08	-0.08	0.78	2011
FBXL20	ENST00000394294.3	F-box and leucine-rich repeat protein 20	455	2	1	0	1	0	0	0	0	1	-0.08	-0.19	0.99	2005, 2007, 2009, 2011
SOGA3	ENST00000556132.1	SOGA family member 3	95	1	1	0	0	2	0	0	2	1	-0.08	-0.11	0.53	2011
KSR1	ENST00000398988.3	kinase suppressor of ras 1	256	1	1	0	0	1	0	0	1	0	-0.08	-0.09	< 0.1	2007, 2009, 2011
DAG1	ENST00000515359.2	dystroglycan 1 (dystrophin-associated glycoprotein 1)	241	1	0	1	0	0	0	0	0	0	-0.08	-0.09	0.65	2005, 2007
CAND1	ENST00000545606.1	cullin-associated and neddylation-dissociated 1	1568	1	0	0	1	0	0	0	0	0	-0.08	-0.16	0.78	2007
NEURL1B	ENST00000369800.5	neuralized homolog 1B (Drosophila)	5	1	1	0	0	0	0	0	0	0	-0.08	-0.08	0.93	2011
RBM12	ENST00000374114.3	RNA binding motif protein 12	431	1	1	0	0	0	0	0	0	0	-0.08	-0.08	0.67	2009, 2011
TSPAN2	ENST00000369516.2	tetraspanin 2	43	1	0	0	1	1	0	1	0	0	-0.08	-0.3	0.78	2005, 2007, 2009, 2011
RIMBP2	ENST00000261655.4	RIMS binding protein 2	7	1	1	0	0	2	0	2	0	0	-0.08	-0.08	0.2	2007, 2009, 2011
CTH	ENST00000411986.2	cystathionase (cystathionine gamma-lyase)	430	1	1	0	0	0	0	0	0	0	-0.07	-0.41	0.95	2009, 2011
TSPAN33	ENST00000289407.4	tetraspanin 33	237	1	0	1	0	0	0	0	0	0	-0.07	-0.07	0.69	2007, 2009, 2011
FNIP2	ENST00000264433.6	folliculin interacting protein 2	266	1	0	0	1	1	0	1	0	1	-0.07	-0.1	0.78
MYO5A	ENST00000399231.3	myosin VA (heavy chain 12, myoxin)	573	1	1	0	0	2	1	0	1	1	-0.07	-0.1	0.96	2011
FRK	ENST00000606080.1	fyn-related kinase	37	1	0	1	0	1	0	1	0	0	-0.07	-0.16	0.71	2005, 2007, 2011
APBA1	ENST00000265381.4	amyloid beta (A4) precursor protein-binding, family A, member 1	12	1	1	0	0	0	0	0	0	0	-0.07	-0.07	0.95	2011
AP5M1	ENST00000261558.3	adaptor-related protein complex 5, mu 1 subunit	198	1	1	0	0	2	0	2	0	0	-0.07	-0.35	0.91
SLC4A7	ENST00000295736.5	solute carrier family 4, sodium bicarbonate cotransporter, member 7	146	1	1	0	0	2	0	2	0	0	-0.07	-0.11	0.61	2005, 2007, 2009, 2011
NOTCH1	ENST00000277541.6	notch 1	88	1	0	0	1	0	0	0	0	0	-0.07	-0.26	0.78	2005, 2007, 2009, 2011
OSTM1	ENST00000193322.3	osteopetrosis associated transmembrane protein 1	63	1	0	1	0	0	0	0	0	0	-0.07	-0.15	0.67	2009, 2011
STYX	ENST00000354586.4	serine/threonine/tyrosine interacting protein	250	1	0	0	1	0	0	0	0	1	-0.07	-0.24	0.78	2011
XPO1	ENST00000401558.2	exportin 1 (CRM1 homolog, yeast)	404	2	0	1	1	0	0	0	0	0	-0.07	-0.54	0.94	2005, 2007, 2009, 2011
FUBP3	ENST00000319725.9	far upstream element (FUSE) binding protein 3	121	1	0	1	0	0	0	0	0	0	-0.07	-0.19	0.65	2007
PSME3	ENST00000541124.1	proteasome (prosome, macropain) activator subunit 3 (PA28 gamma; Ki)	3605	1	0	1	0	0	0	0	0	0	-0.07	-0.22	0.63	2005, 2007, 2009, 2011
UBE2O	ENST00000319380.7	ubiquitin-conjugating enzyme E2O	239	1	0	0	1	0	0	0	0	0	-0.07	-0.07	0.78	2007, 2009, 2011
ARIH1	ENST00000379887.4	ariadne RBR E3 ubiquitin protein ligase 1	671	1	0	1	0	0	0	0	0	0	-0.07	-0.11	0.52
PHF6	ENST00000332070.3	PHD finger protein 6	630	1	0	1	0	0	0	0	0	0	-0.07	-0.07	0.51	2005, 2007
MYO9B	ENST00000595618.1	myosin IXB	413	1	0	0	1	0	0	0	0	0	-0.07	-0.12	0.78	2009, 2011
SCN8A	ENST00000354534.6	sodium channel, voltage gated, type VIII, alpha subunit	44	1	1	0	0	0	0	0	0	0	-0.07	-0.07	0.88	2005, 2007, 2009, 2011
EBF3	ENST00000368648.3	early B-cell factor 3	101	1	0	1	0	0	0	0	0	0	-0.07	-0.07	0.7	2007, 2009, 2011
IGF1R	ENST00000268035.6	insulin-like growth factor 1 receptor	561	1	0	0	1	1	0	1	0	0	-0.07	-0.1	0.78	2007, 2009, 2011
KCTD20	ENST00000373731.2	potassium channel tetramerization domain containing 20	88	1	0	1	0	1	1	0	0	0	-0.07	-0.14	0.71
FIGN	ENST00000333129.3	fidgetin	10	1	0	1	0	0	0	0	0	1	-0.07	-0.13	0.68
EVI5L	ENST00000270530.4	ecotropic viral integration site 5-like	15	1	0	1	0	0	0	0	0	0	-0.07	-0.07	0.4	2011
PKNOX2	ENST00000298282.9	PBX/knotted 1 homeobox 2	46	1	1	0	0	0	0	0	0	0	-0.07	-0.07	0.15	2009, 2011
SOBP	ENST00000317357.5	sine oculis binding protein homolog (Drosophila)	22	1	0	1	0	0	0	0	0	0	-0.07	-0.22	0.69	2007
LIMCH1	ENST00000313860.7	LIM and calponin homology domains 1	1058	1	1	0	0	1	0	1	0	0	-0.07	-0.11	0.5	2009, 2011
DSTYK	ENST00000367160.4	dual serine/threonine and tyrosine protein kinase	256	1	1	0	0	0	0	0	0	1	-0.07	-0.07	0.94	2005, 2007, 2009, 2011
ME1	ENST00000369705.3	malic enzyme 1, NADP(+)-dependent, cytosolic	586	1	1	0	0	0	0	0	0	0	-0.07	-0.08	0.63	2007, 2009, 2011
BMP7	ENST00000395863.3	bone morphogenetic protein 7	83	1	0	1	0	0	0	0	0	0	-0.07	-0.07	0.6	2011
GDNF	ENST00000326524.2	glial cell derived neurotrophic factor	7	1	0	0	1	0	0	0	0	1	-0.07	-0.07	0.78	2011
CECR2	ENST00000400573.5	cat eye syndrome chromosome region, candidate 2	46	1	0	0	1	0	0	0	0	0	-0.07	-0.08	0.78	2009, 2011
RASGEF1B	ENST00000509081.1	RasGEF domain family, member 1B	20	1	1	0	0	0	0	0	0	0	-0.07	-0.07	0.76
FUBP1	ENST00000370767.1	far upstream element (FUSE) binding protein 1	2021	1	1	0	0	1	0	0	1	0	-0.06	-0.17	< 0.1
FNDC3B	ENST00000336824.4	fibronectin type III domain containing 3B	509	1	0	0	1	0	0	0	0	0	-0.06	-0.12	0.78	2005, 2007, 2009, 2011
MAGI3	ENST00000307546.9	membrane associated guanylate kinase, WW and PDZ domain containing 3	70	1	1	0	0	0	0	0	0	0	-0.06	-0.14	0.91	2009, 2011
DAGLA	ENST00000257215.5	diacylglycerol lipase, alpha	1262	1	1	0	0	0	0	0	0	0	-0.06	-0.06	0.91	2007, 2009, 2011
TNRC6B	ENST00000335727.9	trinucleotide repeat containing 6B	69	2	2	0	0	0	0	0	0	1	-0.06	-0.08	0.96	2007, 2009, 2011
GPR124	ENST00000315215.7	G protein-coupled receptor 124	72	1	1	0	0	0	0	0	0	0	-0.06	-0.06	0.95	2007, 2009, 2011
SDK2	ENST00000392650.3	sidekick cell adhesion molecule 2	8	1	1	0	0	2	0	0	2	0	-0.06	-0.06	0.87	2011
ZMYND8	ENST00000311275.7	zinc finger, MYND-type containing 8	235	1	1	0	0	0	0	0	0	1	-0.06	-0.06	0.61	2007, 2009, 2011
FAM83F	ENST00000333407.6	family with sequence similarity 83, member F	5	1	0	1	0	1	1	0	0	1	-0.06	-0.06	0.71	2007, 2009, 2011
PPP6C	ENST00000373547.4	protein phosphatase 6, catalytic subunit	346	1	0	0	1	0	0	0	0	0	-0.06	-0.13	0.78
PROSER1	ENST00000352251.3	proline and serine rich 1	145	1	1	0	0	0	0	0	0	0	-0.06	-0.17	0.58	2005, 2007, 2009, 2011
HDAC9	ENST00000405010.3	histone deacetylase 9	13	1	1	0	0	0	0	0	0	1	-0.06	-0.16	0.76
ESRRG	ENST00000361525.3	estrogen-related receptor gamma	5	1	0	1	0	0	0	0	0	0	-0.06	-0.06	0.69	2005, 2007, 2009, 2011
SFMBT1	ENST00000394752.3	Scm-like with four mbt domains 1	116	1	0	1	0	1	0	0	1	0	-0.06	-0.32	0.59
POLR3E	ENST00000299853.5	polymerase (RNA) III (DNA directed) polypeptide E (80kD)	1450	2	2	0	0	0	0	0	0	0	-0.06	-0.63	> 0.99
LONRF3	ENST00000304778.7	LON peptidase N-terminal domain and ring finger 3	36	1	0	0	1	1	0	1	0	1	-0.06	-0.14	0.78
CEP350	ENST00000367607.3	centrosomal protein 350kDa	705	1	1	0	0	0	0	0	0	1	-0.06	-0.07	0.75	2007, 2009, 2011
NID1	ENST00000366595.3	nidogen 1	303	1	0	0	1	0	0	0	0	0	-0.06	-0.12	0.78	2007, 2009, 2011
KIAA0226L	ENST00000378781.3	KIAA0226-like	21	1	1	0	0	0	0	0	0	0	-0.06	-0.2	0.46	2005, 2007, 2009, 2011
ICK	ENST00000350082.5	intestinal cell (MAK-like) kinase	18	1	1	0	0	1	1	0	0	0	-0.06	-0.15	0.88	2005, 2007, 2009, 2011
RALGPS1	ENST00000259351.5	Ral GEF with PH domain and SH3 binding motif 1	34	1	0	1	0	0	0	0	0	0	-0.06	-0.24	0.71	2005, 2007, 2009, 2011
SALL4	ENST00000217086.4	sal-like 4 (Drosophila)	155	1	1	0	0	0	0	0	0	0	-0.06	-0.06	0.95
SEMA6D	ENST00000355997.3	sema domain, transmembrane domain (TM), and cytoplasmic domain, (semaphorin) 6D	179	1	0	0	1	0	0	0	0	1	-0.06	-0.06	0.78	2005, 2007
PPP2R1B	ENST00000527614.1	protein phosphatase 2, regulatory subunit A, beta	341	1	1	0	0	0	0	0	0	0	-0.06	-0.07	0.4	2005, 2007, 2009
KIF1C	ENST00000320785.5	kinesin family member 1C	149	1	0	1	0	0	0	0	0	0	-0.06	-0.09	0.64	2011
CFL2	ENST00000341223.3	cofilin 2 (muscle)	902	2	0	2	0	0	0	0	0	0	-0.06	-0.54	0.91	2011
CD226	ENST00000581982.1	CD226 molecule	8	1	0	0	1	1	0	0	1	1	-0.06	-0.39	0.78
SEC62	ENST00000337002.4	SEC62 homolog (S. cerevisiae)	746	1	1	0	0	0	0	0	0	1	-0.06	-0.17	0.68	2009, 2011
KIAA1244	ENST00000251691.4	KIAA1244	169	1	0	1	0	1	0	0	1	0	-0.06	-0.08	0.43	2011
WIPF3	ENST00000409290.1	WAS/WASL interacting protein family, member 3	168	1	1	0	0	0	0	0	0	0	-0.06	-0.07	0.87	2011
ABCA3	ENST00000301732.5	ATP-binding cassette, sub-family A (ABC1), member 3	338	1	1	0	0	0	0	0	0	0	-0.06	-0.06	< 0.1	2009, 2011
PTPN4	ENST00000263708.2	protein tyrosine phosphatase, non-receptor type 4 (megakaryocyte)	215	1	1	0	0	0	0	0	0	2	-0.05	-0.09	0.77
CACNA1C	ENST00000399655.1	calcium channel, voltage-dependent, L type, alpha 1C subunit	69	1	0	0	1	1	0	0	1	1	-0.05	-0.06	0.78
SSX2IP	ENST00000342203.3	synovial sarcoma, X breakpoint 2 interacting protein	197	1	1	0	0	1	0	0	1	0	-0.05	-0.15	0.91	2005, 2007, 2009, 2011
SPTLC2	ENST00000216484.2	serine palmitoyltransferase, long chain base subunit 2	95	1	0	1	0	1	0	1	0	0	-0.05	-0.18	0.7
RAB10	ENST00000264710.4	RAB10, member RAS oncogene family	998	1	0	1	0	0	0	0	0	0	-0.05	-0.26	0.63	2007
NCS1	ENST00000372398.3	neuronal calcium sensor 1	1083	1	0	0	1	0	0	0	0	0	-0.05	-0.07	0.78	2005, 2007, 2009, 2011
ZFYVE26	ENST00000347230.4	zinc finger, FYVE domain containing 26	104	1	0	1	0	0	0	0	0	1	-0.05	-0.07	0.67	2005, 2007, 2009, 2011
NAA25	ENST00000261745.4	N(alpha)-acetyltransferase 25, NatB auxiliary subunit	919	1	1	0	0	0	0	0	0	1	-0.05	-0.19	0.93	2007, 2009, 2011
EDA	ENST00000374553.2	ectodysplasin A	9	1	1	0	0	0	0	0	0	0	-0.05	-0.05	0.86	2009, 2011
PELI2	ENST00000267460.4	pellino E3 ubiquitin protein ligase family member 2	229	1	0	1	0	0	0	0	0	0	-0.05	-0.06	0.69	2009, 2011
RASD1	ENST00000579152.1	RAS, dexamethasone-induced 1	6	1	1	0	0	0	0	0	0	0	-0.05	-0.41	0.91	2005, 2007, 2009, 2011
CPSF6	ENST00000435070.2	cleavage and polyadenylation specific factor 6, 68kDa	5819	1	1	0	0	5	1	2	2	1	-0.05	-0.67	0.87	2005, 2007, 2009, 2011
VAV3	ENST00000370056.4	vav 3 guanine nucleotide exchange factor	1128	1	1	0	0	0	0	0	0	0	-0.05	-0.05	0.82	2009, 2011
ATP2A2	ENST00000395494.2	ATPase, Ca++ transporting, cardiac muscle, slow twitch 2	2042	1	1	0	0	0	0	0	0	0	-0.05	-0.05	0.78	2005, 2007, 2011
CEP170B	ENST00000414716.3	centrosomal protein 170B	326	2	1	1	0	0	0	0	0	0	-0.05	-0.05	0.85	2007, 2009, 2011
SEPT3	ENST00000396425.3	septin 3	241	1	1	0	0	1	0	1	0	0	-0.05	-0.05	< 0.1	2011
CHKA	ENST00000265689.4	choline kinase alpha	352	1	1	0	0	0	0	0	0	0	-0.05	-0.31	0.42	2005, 2007, 2009, 2011
REV3L	ENST00000368802.3	REV3-like, polymerase (DNA directed), zeta, catalytic subunit	9	1	0	1	0	1	0	1	0	0	-0.05	-0.05	0.69	2009, 2011
PEAK1	ENST00000312493.4	pseudopodium-enriched atypical kinase 1	209	1	0	1	0	0	0	0	0	0	-0.05	-0.06	0.69	2009, 2011
ABI2	ENST00000295851.5	abl-interactor 2	877	1	0	0	1	2	0	2	0	3	-0.05	-0.2	0.78	2009, 2011
CRY2	ENST00000443527.2	cryptochrome 2 (photolyase-like)	63	1	1	0	0	0	0	0	0	0	-0.05	-0.05	0.43	2009, 2011
OSBPL8	ENST00000393249.2	oxysterol binding protein-like 8	141	1	0	0	1	1	0	0	1	0	-0.05	-0.43	0.95	2005, 2007, 2011
B3GAT1	ENST00000392580.1	beta-1,3-glucuronyltransferase 1 (glucuronosyltransferase P)	77	1	1	0	0	0	0	0	0	1	-0.05	-0.05	0.8	2009, 2011
GPCPD1	ENST00000379019.4	glycerophosphocholine phosphodiesterase GDE1 homolog (S. cerevisiae)	155	1	0	1	0	0	0	0	0	0	-0.05	-0.18	0.65	2009, 2011
TRIP12	ENST00000283943.5	thyroid hormone receptor interactor 12	145	1	1	0	0	1	1	0	0	1	-0.05	-0.06	0.48
MSI2	ENST00000284073.2	musashi RNA-binding protein 2	283	1	1	0	0	0	0	0	0	1	-0.05	-0.31	0.82	2009
DPY19L1	ENST00000310974.4	dpy-19-like 1 (C. elegans)	80	1	1	0	0	1	0	1	0	0	-0.05	-0.27	0.86	2009, 2011
RAI14	ENST00000265109.3	retinoic acid induced 14	2228	1	1	0	0	0	0	0	0	0	-0.04	-0.05	0.95	2005, 2007, 2009, 2011
MAST3	ENST00000262811.6	microtubule associated serine/threonine kinase 3	46	1	1	0	0	0	0	0	0	0	-0.04	-0.07	0.93	2009, 2011
ABCB7	ENST00000253577.3	ATP-binding cassette, sub-family B (MDR/TAP), member 7	77	1	0	0	1	2	1	0	1	0	-0.04	-0.54	0.78
SEPT8	ENST00000378706.1	septin 8	199	1	1	0	0	0	0	0	0	1	-0.04	-0.06	0.38	2011
ADARB2	ENST00000381312.1	adenosine deaminase, RNA-specific, B2 (non-functional)	9	1	0	1	0	1	1	0	0	0	-0.04	-0.1	0.61	2011
FAM126A	ENST00000409923.1	family with sequence similarity 126, member A	241	1	0	0	1	0	0	0	0	0	-0.04	-0.19	0.78	2011
ATXN1	ENST00000244769.4	ataxin 1	106	1	1	0	0	1	1	0	0	0	-0.04	-0.06	0.23	2005, 2007, 2009, 2011
ATP8B2	ENST00000368489.3	ATPase, aminophospholipid transporter, class I, type 8B, member 2	244	1	0	0	1	0	0	0	0	0	-0.04	-0.1	0.78	2005, 2007, 2009, 2011
UBE2R2	ENST00000263228.3	ubiquitin-conjugating enzyme E2R 2	2442	1	0	0	1	1	0	1	0	0	-0.04	-0.32	0.78	2005, 2007, 2009, 2011
TRPM3	ENST00000377110.3	transient receptor potential cation channel, subfamily M, member 3	11	1	1	0	0	0	0	0	0	1	-0.04	-0.1	0.93
RPRD2	ENST00000539519.1	regulation of nuclear pre-mRNA domain containing 2	280	1	0	1	0	0	0	0	0	0	-0.04	-0.11	0.64	2011
AZIN1	ENST00000337198.5	antizyme inhibitor 1	2287	1	0	0	1	0	0	0	0	0	-0.04	-0.28	0.78	2007, 2009, 2011
CMTM4	ENST00000394106.2	CKLF-like MARVEL transmembrane domain containing 4	22	1	1	0	0	0	0	0	0	1	-0.04	-0.14	0.95	2007, 2009, 2011
TRIO	ENST00000344204.4	trio Rho guanine nucleotide exchange factor	365	1	1	0	0	0	0	0	0	0	-0.04	-0.12	0.83
PANX1	ENST00000227638.3	pannexin 1	576	1	0	1	0	1	1	0	0	1	-0.04	-0.22	0.65
TBL1XR1	ENST00000430069.1	transducin (beta)-like 1 X-linked receptor 1	334	2	2	0	0	0	0	0	0	2	-0.04	-0.21	0.46
TENM1	ENST00000371130.3	teneurin transmembrane protein 1	5	1	1	0	0	0	0	0	0	0	-0.04	-0.04	0.95	2011
DRP2	ENST00000402866.1	dystrophin related protein 2	5	1	0	1	0	1	0	1	0	0	-0.04	-0.04	0.48	2011
TTBK1	ENST00000259750.4	tau tubulin kinase 1	7	1	1	0	0	0	0	0	0	0	-0.04	-0.04	0.53	2005, 2007, 2009, 2011
FAM46C	ENST00000369448.3	family with sequence similarity 46, member C	74	1	0	1	0	0	0	0	0	0	-0.04	-0.13	0.63	2005, 2007, 2009, 2011
HOXD11	ENST00000249504.5	homeobox D11	124	1	1	0	0	0	0	0	0	0	-0.04	-0.11	0.95
ELFN2	ENST00000402918.2	extracellular leucine-rich repeat and fibronectin type III domain containing 2	22	1	0	0	1	0	0	0	0	0	-0.04	-0.12	0.78	2007, 2009, 2011
SYPL1	ENST00000470347.1	synaptophysin-like 1	2423	1	1	0	0	0	0	0	0	0	-0.04	-0.33	0.48	2007, 2009, 2011
USP47	ENST00000339865.5	ubiquitin specific peptidase 47	665	1	1	0	0	0	0	0	0	0	-0.04	-0.23	0.95	2007, 2009, 2011
DIP2C	ENST00000280886.6	DIP2 disco-interacting protein 2 homolog C (Drosophila)	359	1	1	0	0	1	0	1	0	0	-0.04	-0.07	< 0.1	2011
TIMP3	ENST00000266085.6	TIMP metallopeptidase inhibitor 3	7421	1	1	0	0	1	0	1	0	0	-0.03	-0.34	0.95	2005, 2007, 2009, 2011
MARK3	ENST00000303622.9	MAP/microtubule affinity-regulating kinase 3	1468	1	0	0	1	0	0	0	0	0	-0.03	-0.19	0.78	2005, 2007
FYN	ENST00000368682.3	FYN oncogene related to SRC, FGR, YES	2659	1	0	0	1	0	0	0	0	0	-0.03	-0.27	0.78
NR3C2	ENST00000344721.4	nuclear receptor subfamily 3, group C, member 2	425	1	0	0	1	0	0	0	0	0	-0.03	-0.03	0.78	2005, 2007, 2009, 2011
SEC24A	ENST00000398844.2	SEC24 family, member A (S. cerevisiae)	679	2	2	0	0	0	0	0	0	0	-0.03	-0.06	0.43	2007, 2009, 2011
PPP1R9A	ENST00000289495.5	protein phosphatase 1, regulatory subunit 9A	46	1	1	0	0	0	0	0	0	0	-0.03	-0.04	0.95	2007, 2009, 2011
WDFY3	ENST00000322366.6	WD repeat and FYVE domain containing 3	596	1	0	0	1	0	0	0	0	0	-0.03	-0.03	0.78
STRIP1	ENST00000369795.3	striatin interacting protein 1	114	1	1	0	0	0	0	0	0	0	-0.03	-0.19	0.9	2005, 2007, 2009, 2011
MFSD6	ENST00000392328.1	major facilitator superfamily domain containing 6	47	1	1	0	0	0	0	0	0	1	-0.03	-0.2	0.95	2005, 2007, 2009, 2011
ENAH	ENST00000366844.3	enabled homolog (Drosophila)	415	1	0	0	1	1	1	0	0	0	-0.03	-0.23	0.78	2009, 2011
AGO1	ENST00000373204.4	argonaute RISC catalytic component 1	402	1	1	0	0	0	0	0	0	0	-0.03	-0.03	0.95	2005, 2007, 2009, 2011
NRK	ENST00000243300.9	Nik related kinase	5	1	1	0	0	0	0	0	0	0	-0.03	-0.03	0.81	2005, 2007, 2009, 2011
HIC2	ENST00000407464.2	hypermethylated in cancer 2	28	1	1	0	0	0	0	0	0	1	-0.03	-0.18	0.95	2005, 2007, 2009, 2011
CTTNBP2NL	ENST00000271277.6	CTTNBP2 N-terminal like	182	1	1	0	0	0	0	0	0	2	-0.03	-0.15	0.58	2011
KMT2A	ENST00000534358.1	lysine (K)-specific methyltransferase 2A	1092	1	1	0	0	0	0	0	0	1	-0.03	-0.03	0.78	2005, 2007, 2009, 2011
KIAA1522	ENST00000401073.2	KIAA1522	13	1	1	0	0	0	0	0	0	0	-0.03	-0.03	0.72	2007, 2009, 2011
KIF21B	ENST00000332129.2	kinesin family member 21B	12	1	1	0	0	0	0	0	0	0	-0.03	-0.03	0.68	2009, 2011
PLXNC1	ENST00000258526.4	plexin C1	47	1	1	0	0	0	0	0	0	0	-0.03	-0.03	0.67	2011
EDNRB	ENST00000377211.4	endothelin receptor type B	5	1	1	0	0	0	0	0	0	0	-0.03	-0.03	0.26	2005, 2007, 2009, 2011
LYST	ENST00000389794.3	lysosomal trafficking regulator	9	1	1	0	0	0	0	0	0	0	-0.03	-0.03	0.22	2005, 2007, 2009, 2011
TBC1D2B	ENST00000409931.3	TBC1 domain family, member 2B	5	1	1	0	0	0	0	0	0	0	-0.03	-0.03	0.2	2009, 2011
GDA	ENST00000358399.3	guanine deaminase	5	1	1	0	0	0	0	0	0	0	-0.03	-0.03	0.11	2009, 2011
TSPYL4	ENST00000420283.1	TSPY-like 4	5	1	1	0	0	0	0	0	0	0	-0.03	-0.03	< 0.1	2011
NAV1	ENST00000295624.6	neuron navigator 1	702	1	1	0	0	0	0	0	0	0	-0.03	-0.03	0.91	2005, 2007, 2009, 2011
ANKRD17	ENST00000358602.4	ankyrin repeat domain 17	1334	1	1	0	0	1	0	0	1	0	-0.03	-0.44	0.95	2005, 2007, 2009, 2011
CAMKK2	ENST00000538733.1	calcium/calmodulin-dependent protein kinase kinase 2, beta	1157	1	1	0	0	0	0	0	0	0	-0.03	-0.03	0.52	2005, 2007, 2009, 2011
SEC22A	ENST00000481965.2	SEC22 vesicle trafficking protein homolog A (S. cerevisiae)	294	1	1	0	0	0	0	0	0	0	-0.03	-0.24	0.27	2011
CBX8	ENST00000269385.4	chromobox homolog 8	474	1	1	0	0	0	0	0	0	0	-0.03	-0.25	0.95
MAPKBP1	ENST00000457542.2	mitogen-activated protein kinase binding protein 1	36	1	0	0	1	0	0	0	0	0	-0.03	-0.03	0.78	2009, 2011
PCDH19	ENST00000420881.2	protocadherin 19	7	1	0	1	0	0	0	0	0	1	-0.03	-0.03	0.47	2005, 2007, 2009, 2011
PDCD10	ENST00000392750.2	programmed cell death 10	638	1	0	0	1	0	0	0	0	0	-0.03	-0.32	0.78	2005, 2007, 2009, 2011
UHRF1BP1	ENST00000192788.5	UHRF1 binding protein 1	360	1	1	0	0	0	0	0	0	2	-0.03	-0.04	0.4	2007, 2009, 2011
NF1	ENST00000358273.4	neurofibromin 1	161	1	1	0	0	0	0	0	0	0	-0.03	-0.05	0.75	2011
GPER1	ENST00000397092.1	G protein-coupled estrogen receptor 1	284	1	1	0	0	0	0	0	0	0	-0.03	-0.25	< 0.1	2009, 2011
FRMD4A	ENST00000358621.4	FERM domain containing 4A	192	1	0	0	1	0	0	0	0	0	-0.03	-0.07	0.78	2005, 2007, 2009, 2011
KLHL24	ENST00000454652.2	kelch-like family member 24	143	1	0	1	0	2	1	1	0	0	-0.03	-0.25	0.4	2007, 2011
BCLAF1	ENST00000531224.1	BCL2-associated transcription factor 1	1732	1	0	1	0	1	0	1	0	1	-0.03	-0.09	0.59	2009
MNT	ENST00000174618.4	MNT, MAX dimerization protein	146	1	1	0	0	0	0	0	0	0	-0.03	-0.03	0.6	2005, 2007, 2009, 2011
DMD	ENST00000378677.2	dystrophin	211	1	0	0	1	0	0	0	0	0	-0.03	-0.12	0.78	2011
ANKRD52	ENST00000267116.7	ankyrin repeat domain 52	2913	1	0	0	1	0	0	0	0	0	-0.03	-0.03	0.78	2011
DOCK7	ENST00000251157.5	dedicator of cytokinesis 7	66	1	1	0	0	0	0	0	0	1	-0.02	-0.38	0.93	2005, 2007, 2009, 2011
KCTD16	ENST00000507359.3	potassium channel tetramerization domain containing 16	36	2	1	1	0	0	0	0	0	0	-0.02	-0.14	0.99
C20orf112	ENST00000359676.5	chromosome 20 open reading frame 112	148	1	1	0	0	0	0	0	0	0	-0.02	-0.06	0.95	2011
KLF10	ENST00000285407.6	Kruppel-like factor 10	320	1	1	0	0	0	0	0	0	0	-0.02	-0.33	0.95	2005, 2007, 2009, 2011
ZNF704	ENST00000327835.3	zinc finger protein 704	124	1	0	0	1	0	0	0	0	0	-0.02	-0.12	0.78	2011
SLC16A14	ENST00000295190.4	solute carrier family 16, member 14	34	1	1	0	0	0	0	0	0	0	-0.02	-0.18	0.65	2009, 2011
HIAT1	ENST00000370152.3	hippocampus abundant transcript 1	1473	1	0	0	1	0	0	0	0	0	-0.02	-0.24	0.78	2005, 2007
SETD7	ENST00000274031.3	SET domain containing (lysine methyltransferase) 7	76	1	1	0	0	1	0	1	0	0	-0.02	-0.17	0.95	2007, 2009, 2011
HDAC5	ENST00000225983.6	histone deacetylase 5	266	1	1	0	0	0	0	0	0	0	-0.02	-0.14	0.8	2009, 2011
LIFR	ENST00000263409.4	leukemia inhibitory factor receptor alpha	44	2	1	1	0	0	0	0	0	0	-0.02	-0.12	0.96	2007, 2009, 2011
MFHAS1	ENST00000276282.6	malignant fibrous histiocytoma amplified sequence 1	130	1	1	0	0	0	0	0	0	0	-0.02	-0.03	0.35	2009, 2011
NRG2	ENST00000394770.1	neuregulin 2	9	1	0	0	1	0	0	0	0	0	-0.02	-0.05	0.78	2011
PDE4D	ENST00000340635.6	phosphodiesterase 4D, cAMP-specific	747	1	1	0	0	0	0	0	0	0	-0.02	-0.03	0.95	2005, 2007
ZNF148	ENST00000360647.4	zinc finger protein 148	230	1	1	0	0	0	0	0	0	0	-0.02	-0.03	0.74	2007, 2009, 2011
VPS33A	ENST00000267199.4	vacuolar protein sorting 33 homolog A (S. cerevisiae)	282	1	0	1	0	0	0	0	0	0	-0.02	-0.15	0.7
CCPG1	ENST00000310958.6	cell cycle progression 1	808	1	0	1	0	0	0	0	0	0	-0.02	-0.16	0.57	2005, 2007, 2009, 2011
LRP6	ENST00000261349.4	low density lipoprotein receptor-related protein 6	157	1	1	0	0	0	0	0	0	1	-0.02	-0.03	0.94	2009, 2011
FST	ENST00000396947.3	follistatin	53	1	1	0	0	0	0	0	0	0	-0.02	-0.23	0.88
FOXP4	ENST00000373063.3	forkhead box P4	228	1	0	0	1	0	0	0	0	0	-0.02	-0.13	0.78	2005, 2007, 2009, 2011
EIF5A2	ENST00000474096.1	eukaryotic translation initiation factor 5A2	443	1	1	0	0	0	0	0	0	0	-0.02	-0.33	0.68	2005, 2007, 2009, 2011
P4HA2	ENST00000401867.1	prolyl 4-hydroxylase, alpha polypeptide II	1077	1	1	0	0	0	0	0	0	0	-0.02	-0.4	0.95	2005, 2007, 2009, 2011
HCN1	ENST00000303230.4	hyperpolarization activated cyclic nucleotide-gated potassium channel 1	5	1	0	0	1	1	0	1	0	0	-0.02	-0.12	0.78	2011
DRAXIN	ENST00000294485.5	dorsal inhibitory axon guidance protein	5	1	0	1	0	0	0	0	0	0	-0.02	-0.02	0.7
LPHN3	ENST00000512091.2	latrophilin 3	93	1	0	1	0	0	0	0	0	1	-0.02	-0.02	ORF	2005, 2007
ZBTB34	ENST00000319119.4	zinc finger and BTB domain containing 34	726	1	0	1	0	0	0	0	0	1	-0.02	-0.02	0.66	2009, 2011
RAB8A	ENST00000300935.3	RAB8A, member RAS oncogene family	226	1	1	0	0	0	0	0	0	0	-0.02	-0.35	0.95	2005, 2007, 2009, 2011
EED	ENST00000327320.4	embryonic ectoderm development	142	2	2	0	0	1	0	1	0	0	-0.02	-0.99	> 0.99	2003, 2005, 2007, 2009, 2011
FYCO1	ENST00000296137.2	FYVE and coiled-coil domain containing 1	91	1	0	1	0	0	0	0	0	0	-0.02	-0.02	0.53	2005, 2007, 2011
TADA2B	ENST00000310074.7	transcriptional adaptor 2B	38	1	0	1	0	0	0	0	0	0	-0.02	-0.04	0.62	2009, 2011
USP37	ENST00000258399.3	ubiquitin specific peptidase 37	14	1	0	1	0	1	0	1	0	0	-0.02	-0.04	0.7	2005, 2007, 2009
RAB11A	ENST00000569896.1	RAB11A, member RAS oncogene family	5781	1	0	1	0	1	0	0	1	0	-0.02	-0.41	0.68	2005, 2007, 2011
LPAR3	ENST00000440886.1	lysophosphatidic acid receptor 3	35	1	0	0	1	0	0	0	0	0	-0.02	-0.13	0.78
HLX	ENST00000366903.6	H2.0-like homeobox	28	1	0	1	0	0	0	0	0	0	-0.02	-0.24	0.7	2007, 2009, 2011
SUPT3H	ENST00000371460.1	suppressor of Ty 3 homolog (S. cerevisiae)	175	1	0	1	0	0	0	0	0	1	-0.02	-0.19	0.71	2005, 2007, 2009, 2011
MED12L	ENST00000474524.1	mediator complex subunit 12-like	30	1	0	1	0	0	0	0	0	0	-0.02	-0.05	0.61
PHKA2	ENST00000379942.4	phosphorylase kinase, alpha 2 (liver)	588	1	0	1	0	0	0	0	0	2	-0.02	-0.09	0.45
NUFIP2	ENST00000225388.4	nuclear fragile X mental retardation protein interacting protein 2	440	1	1	0	0	0	0	0	0	0	-0.02	-0.1	0.93	2007, 2009, 2011
EPN2	ENST00000314728.5	epsin 2	1609	1	0	1	0	0	0	0	0	0	-0.02	-0.02	ORF	2009
IGSF3	ENST00000369486.3	immunoglobulin superfamily, member 3	141	1	1	0	0	0	0	0	0	0	-0.02	-0.04	0.39
RNF24	ENST00000336095.6	ring finger protein 24	448	1	0	0	1	2	0	2	0	0	-0.02	-0.34	0.78
REV1	ENST00000393445.3	REV1, polymerase (DNA directed)	1210	1	1	0	0	0	0	0	0	0	-0.02	-0.35	0.95	2007, 2009, 2011
SETD9	ENST00000285947.2	SET domain containing 9	45	1	0	0	1	0	0	0	0	0	-0.02	-0.26	0.78
PLXNA1	ENST00000393409.2	plexin A1	189	1	1	0	0	0	0	0	0	1	-0.02	-0.03	0.91	2007, 2009, 2011
BZW1	ENST00000409600.1	basic leucine zipper and W2 domains 1	470	1	0	1	0	1	0	1	0	0	-0.02	-0.18	0.47
GADD45GIP1	ENST00000316939.1	growth arrest and DNA-damage-inducible, gamma interacting protein 1	981	1	0	1	0	0	0	0	0	0	-0.02	-0.17	0.7
SRGAP3	ENST00000383836.3	SLIT-ROBO Rho GTPase activating protein 3	38	1	1	0	0	1	0	0	1	0	-0.02	-0.07	0.7	2005, 2007, 2009, 2011
TMEM135	ENST00000340353.7	transmembrane protein 135	963	1	0	1	0	0	0	0	0	1	-0.02	-0.28	0.68	2011
IPMK	ENST00000373935.3	inositol polyphosphate multikinase	196	1	1	0	0	0	0	0	0	0	-0.02	-0.21	0.74	2011
ZFHX3	ENST00000268489.5	zinc finger homeobox 3	57	1	0	1	0	0	0	0	0	1	-0.02	-0.02	0.41	2007
VSTM4	ENST00000332853.4	V-set and transmembrane domain containing 4	59	1	1	0	0	1	0	0	1	0	-0.01	-0.16	0.95	2011
FZD3	ENST00000240093.3	frizzled family receptor 3	192	1	1	0	0	1	0	1	0	1	-0.01	-0.18	0.95	2011
UNKL	ENST00000389221.4	unkempt homolog (Drosophila)-like	308	1	0	0	1	0	0	0	0	1	-0.01	-0.2	0.78	2009, 2011
PSD3	ENST00000327040.8	pleckstrin and Sec7 domain containing 3	133	1	0	0	1	0	0	0	0	0	-0.01	-0.19	0.78	2007, 2009, 2011
TRIM36	ENST00000282369.3	tripartite motif containing 36	85	1	1	0	0	0	0	0	0	0	-0.01	-0.25	0.11	2009, 2011
TCF21	ENST00000367882.4	transcription factor 21	552	1	1	0	0	0	0	0	0	1	-0.01	-0.12	0.95
TOR1B	ENST00000259339.2	torsin family 1, member B (torsin B)	222	1	1	0	0	0	0	0	0	0	-0.01	-0.17	0.71	2009, 2011
IER2	ENST00000292433.3	immediate early response 2	81	1	0	1	0	0	0	0	0	0	-0.01	-0.23	0.54	2005, 2007, 2011
C14orf28	ENST00000325192.3	chromosome 14 open reading frame 28	98	1	1	0	0	0	0	0	0	0	-0.01	-0.21	0.46	2009, 2011
IDE	ENST00000265986.6	insulin-degrading enzyme	446	1	1	0	0	0	0	0	0	0	-0.01	-0.13	0.95	2011
HCFC2	ENST00000229330.4	host cell factor C2	46	1	1	0	0	0	0	0	0	0	-0.01	-0.08	0.95	2011
ZNF652	ENST00000362063.2	zinc finger protein 652	33	1	0	0	1	1	0	1	0	1	-0.01	-0.13	0.78	2011
SCAMP1	ENST00000538629.1	secretory carrier membrane protein 1	816	1	0	1	0	0	0	0	0	0	-0.01	-0.21	0.7	2005, 2007, 2009, 2011
FRMPD4	ENST00000380682.1	FERM and PDZ domain containing 4	25	1	0	1	0	0	0	0	0	1	-0.01	-0.03	0.4
MLXIP	ENST00000319080.7	MLX interacting protein	69	1	0	1	0	1	0	0	1	0	-0.01	-0.15	0.9	2007, 2009, 2011
KXD1	ENST00000540691.1	KxDL motif containing 1	117	1	1	0	0	0	0	0	0	0	-0.01	-0.46	0.93	2009, 2011
SNX2	ENST00000379516.2	sorting nexin 2	397	1	0	1	0	0	0	0	0	0	-0.01	-0.17	0.66
KMT2D	ENST00000301067.7	lysine (K)-specific methyltransferase 2D	78	1	0	0	1	0	0	0	0	0	-0.01	-0.01	0.78	2007, 2009, 2011
GAS7	ENST00000437099.2	growth arrest-specific 7	186	1	0	1	0	0	0	0	0	0	-0.01	-0.13	0.7	2009, 2011
ZNF507	ENST00000311921.4	zinc finger protein 507	378	1	1	0	0	0	0	0	0	0	-0.01	-0.08	0.92	2005, 2007, 2009, 2011
B3GALT6	ENST00000379198.2	UDP-Gal:betaGal beta 1,3-galactosyltransferase polypeptide 6	2444	1	0	0	1	0	0	0	0	0	-0.01	-0.27	0.78	2009, 2011
NSUN3	ENST00000314622.4	NOP2/Sun domain family, member 3	220	1	0	1	0	0	0	0	0	0	-0.01	-0.21	0.71
TIMM22	ENST00000327158.4	translocase of inner mitochondrial membrane 22 homolog (yeast)	290	1	0	0	1	0	0	0	0	0	-0.01	-0.21	0.78
PSMD9	ENST00000541212.1	proteasome (prosome, macropain) 26S subunit, non-ATPase, 9	1981	1	0	1	0	0	0	0	0	0	-0.01	-0.26	0.5	2009, 2011
RAB32	ENST00000367495.3	RAB32, member RAS oncogene family	1894	1	1	0	0	0	0	0	0	1	-0.01	-0.47	0.95	2005, 2007, 2009, 2011
GTDC1	ENST00000392869.2	glycosyltransferase-like domain containing 1	241	1	0	1	0	1	1	0	0	1	-0.01	-0.12	0.7
USP49	ENST00000394253.3	ubiquitin specific peptidase 49	44	1	0	1	0	1	0	1	0	0	-0.01	-0.04	0.69
PACRGL	ENST00000502374.1	PARK2 co-regulated-like	314	1	0	0	1	0	0	0	0	0	-0.01	-0.2	0.78
SEC14L2	ENST00000312932.9	SEC14-like 2 (S. cerevisiae)	187	1	0	0	1	0	0	0	0	0	-0.01	-0.1	0.78	2009, 2011
TACC1	ENST00000330691.6	transforming, acidic coiled-coil containing protein 1	186	1	0	1	0	0	0	0	0	0	-0.01	-0.22	0.7	2009, 2011
R3HDM1	ENST00000264160.4	R3H domain containing 1	195	1	1	0	0	0	0	0	0	0	-0.01	-0.35	0.86	2007, 2009, 2011
NSD1	ENST00000439151.2	nuclear receptor binding SET domain protein 1	685	1	0	1	0	0	0	0	0	0	-0.01	-0.02	0.56	2011
PLEKHA6	ENST00000272203.3	pleckstrin homology domain containing, family A member 6	45	1	1	0	0	0	0	0	0	0	-0.01	-0.03	0.13	2009, 2011
MECP2	ENST00000303391.6	methyl CpG binding protein 2 (Rett syndrome)	1474	1	1	0	0	0	0	0	0	0	-0.01	-0.03	0.38	2005, 2007, 2009, 2011
ERG	ENST00000398905.1	v-ets avian erythroblastosis virus E26 oncogene homolog	184	1	1	0	0	0	0	0	0	0	-0.01	-0.22	0.95	2005, 2007, 2009, 2011
MAP4K4	ENST00000413150.2	mitogen-activated protein kinase kinase kinase kinase 4	1551	1	0	0	1	0	0	0	0	1	-0.01	-0.12	0.78	2005, 2007, 2009, 2011
AQR	ENST00000156471.5	aquarius intron-binding spliceosomal factor	314	1	1	0	0	1	0	1	0	0	-0.01	-0.07	0.11
YBX1	ENST00000321358.7	Y box binding protein 1	4740	1	0	0	1	0	0	0	0	0	0	-0.35	0.78	2007
STK10	ENST00000176763.5	serine/threonine kinase 10	655	1	1	0	0	0	0	0	0	0	0	-0.04	0.31	2011
VPS53	ENST00000437048.2	vacuolar protein sorting 53 homolog (S. cerevisiae)	1332	1	1	0	0	0	0	0	0	0	0	-0.03	0.23	2011
NADK	ENST00000341426.5	NAD kinase	173	1	1	0	0	0	0	0	0	0	0	-0.15	0.95	2007, 2009, 2011
PAPD5	ENST00000357464.3	PAP associated domain containing 5	152	1	0	1	0	1	0	1	0	0	0	-0.13	0.67	2007, 2009, 2011
SNX6	ENST00000396526.3	sorting nexin 6	254	1	1	0	0	0	0	0	0	0	0	-0.23	< 0.1	2005, 2007, 2009, 2011
GIGYF2	ENST00000373566.3	GRB10 interacting GYF protein 2	361	1	1	0	0	0	0	0	0	0	0	-0.16	0.8	2005, 2007, 2009, 2011
GID4	ENST00000268719.4	GID complex subunit 4	79	1	0	0	1	0	0	0	0	0	0	-0.06	0.78	2009, 2011
PON2	ENST00000536183.1	paraoxonase 2	597	1	0	1	0	1	0	1	0	0	0	-0.4	0.7	2005, 2007, 2009, 2011
PIGV	ENST00000078527.4	phosphatidylinositol glycan anchor biosynthesis, class V	122	1	0	1	0	0	0	0	0	0	0	-0.02	0.71
ADAM9	ENST00000487273.2	ADAM metallopeptidase domain 9	6435	1	1	0	0	0	0	0	0	0	0	-0.34	0.92	2009, 2011
USP14	ENST00000261601.7	ubiquitin specific peptidase 14 (tRNA-guanine transglycosylase)	561	1	0	1	0	1	0	0	1	0	0	-0.4	0.71
AKIRIN1	ENST00000432648.3	akirin 1	798	1	0	1	0	0	0	0	0	0	0	-0.22	0.71
GATA6	ENST00000269216.3	GATA binding protein 6	691	1	0	0	1	0	0	0	0	0	0	-0.14	0.78	2005, 2007
RP1-170O19.20	ENST00000470747.4	Uncharacterized protein	151	1	0	0	1	0	0	0	0	0	0	-0.15	0.78
HOXA9	ENST00000396345.1	homeobox A9	151	1	0	0	1	0	0	0	0	0	0	-0.15	0.78
SLC29A3	ENST00000373189.5	solute carrier family 29 (equilibrative nucleoside transporter), member 3	174	1	0	0	1	0	0	0	0	0	0	-0.16	0.78
USP15	ENST00000353364.3	ubiquitin specific peptidase 15	286	1	0	0	1	1	0	1	0	1	0	-0.38	0.78	2005, 2007, 2009, 2011
MTHFD1L	ENST00000367321.3	methylenetetrahydrofolate dehydrogenase (NADP+ dependent) 1-like	2336	1	0	0	1	0	0	0	0	0	0	-0.2	0.78	2011
SIK3	ENST00000375300.1	SIK family kinase 3	134	1	1	0	0	1*	0	0	0	0	0	-0.04	0.91
CSNK2A1	ENST00000349736.5	casein kinase 2, alpha 1 polypeptide	1927	1	0	0	1	0	0	0	0	0	0	-0.14	0.78
FUT4	ENST00000358752.2	fucosyltransferase 4 (alpha (1,3) fucosyltransferase, myeloid-specific)	354	1	1	0	0	0	0	0	0	0	0	-0.07	0.93	2009, 2011
CHST12	ENST00000258711.6	carbohydrate (chondroitin 4) sulfotransferase 12	6204	1	0	1	0	0	0	0	0	0	0	-0.22	0.65	2009, 2011
AMOT	ENST00000304758.1	angiomotin	515	1	0	1	0	0	0	0	0	0	0	-0.02	0.45
TNIK	ENST00000436636.2	TRAF2 and NCK interacting kinase	106	1	1	0	0	0	0	0	0	0	0	-0.03	0.95
RAPH1	ENST00000319170.5	Ras association (RalGDS/AF-6) and pleckstrin homology domains 1	126	1	0	1	0	0	0	0	0	2	0	-0.04	0.63	2005, 2007, 2009, 2011
DHX40	ENST00000251241.4	DEAH (Asp-Glu-Ala-His) box polypeptide 40	538	1	0	1	0	0	0	0	0	0	0	-0.2	0.71	2007, 2009, 2011
CCDC6	ENST00000263102.6	coiled-coil domain containing 6	193	1	1	0	0	0	0	0	0	0	0	-0.04	0.58	2009, 2011
KIAA1211	ENST00000504228.1	KIAA1211	631	1	0	1	0	0	0	0	0	0	0	-0.22	0.71	2009, 2011
FTO	ENST00000471389.1	fat mass and obesity associated	240	1	0	1	0	0	0	0	0	0	0	-0.05	0.71
CADM1	ENST00000452722.3	cell adhesion molecule 1	676	1	0	1	0	0	0	0	0	0	0	-0.09	0.71
TSC22D2	ENST00000361875.3	TSC22 domain family, member 2	1062	1	0	0	1	2	2	0	0	0	0	-0.14	0.78
IER5	ENST00000367577.4	immediate early response 5	11212	1	0	0	1	0	0	0	0	0	0	-0.17	0.78	2005, 2007, 2009, 2011
G6PC3	ENST00000269097.4	glucose 6 phosphatase, catalytic, 3	429	1	0	0	1	0	0	0	0	0	0	-0.11	0.78
STX7	ENST00000367941.2	syntaxin 7	1395	1	0	1	0	0	0	0	0	0	0	-0.17	0.71
MEF2D	ENST00000464356.2	myocyte enhancer factor 2D	759	1	1	0	0	0	0	0	0	1	0	-0.07	0.27	2009, 2011
PRCD	ENST00000592014.1	progressive rod-cone degeneration	5	1	1	0	0	0	0	0	0	0	0	-0.21	0.83
RBM15B	ENST00000323686.4	RNA binding motif protein 15B	1925	1	0	1	0	0	0	0	0	0	0	-0.14	0.68	2011
KLF14	ENST00000310992.4	Kruppel-like factor 14	8	1	0	1	0	0	0	0	0	0	0	-0.32	0.63
DLK1	ENST00000341267.4	delta-like 1 homolog (Drosophila)	1865	1	0	1	0	0	0	0	0	0	0	-0.02	0.46
WISP1	ENST00000517423.1	WNT1 inducible signaling pathway protein 1	5	1	1	0	0	0	0	0	0	1	0	-0.21	< 0.1
GPR26	ENST00000284674.1	G protein-coupled receptor 26	5	1	1	0	0	0	0	0	0	0	0	-0.15	0.95
FAM216A	ENST00000377673.5	family with sequence similarity 216, member A	1234	1	0	0	1	0	0	0	0	0	0	-0.27	0.78
CLEC14A	ENST00000342213.2	C-type lectin domain family 14, member A	5	1	0	1	0	0	0	0	0	1	0	-0.14	0.7
CELF5	ENST00000541430.2	CUGBP, Elav-like family member 5	5	1	0	1	0	0	0	0	0	0	0	-0.14	0.7	2011
HSPA2	ENST00000394709.1	heat shock 70kDa protein 2	600	1	1	0	0	0	0	0	0	0	0	-0.03	< 0.1
C3orf18	ENST00000426034.1	chromosome 3 open reading frame 18	29	1	1	0	0	0	0	0	0	0	0	-0.55	0.89	2011
PNPLA2	ENST00000336615.4	patatin-like phospholipase domain containing 2	6586	1	0	1	0	0	0	0	0	0	0	-0.32	0.7	2011
RNF213	ENST00000582970.1	ring finger protein 213	630	1	1	0	0	0	0	0	0	0	0	-0.03	0.59	2009
GALNT2	ENST00000366672.4	UDP-N-acetyl-alpha-D-galactosamine:polypeptide N-acetylgalactosaminyltransferase 2 (GalNAc-T2)	2834	1	1	0	0	0	0	0	0	0	0	-0.03	0.57	2005, 2007, 2009, 2011
MCTS1	ENST00000371317.5	malignant T cell amplified sequence 1	6611	1	0	1	0	0	0	0	0	1	0	-0.11	0.55	2011
SPATS2L	ENST00000358677.5	spermatogenesis associated, serine-rich 2-like	3387	1	0	1	0	1	0	0	1	0	0	-0.11	0.53
VCAN	ENST00000265077.3	versican	542	1	1	0	0	1	0	0	1	0	0	-0.06	< 0.1
GRIN2A	ENST00000562109.1	glutamate receptor, ionotropic, N-methyl D-aspartate 2A	5	1	1	0	0	1	1	0	0	0	0	-0.06	0.92	2011
NRG3	ENST00000372142.2	neuregulin 3	27	1	1	0	0	1	0	0	1	0	0	-0.36	0.82	2011
IRF2BP2	ENST00000366610.3	interferon regulatory factor 2 binding protein 2	8690	1	0	0	1	0	0	0	0	1	0	-0.09	0.78
CLDN19	ENST00000296387.1	claudin 19	25	1	0	1	0	0	0	0	0	0	0	-0.2	0.67
RPA1	ENST00000254719.5	replication protein A1, 70kDa	2834	1	1	0	0	0	0	0	0	0	0	-0.03	< 0.1	2011
FOSL2	ENST00000379619.1	FOS-like antigen 2	2255	1	1	0	0	0	0	0	0	1	0	-0.18	0.95
TRPM7	ENST00000560955.1	transient receptor potential cation channel, subfamily M, member 7	281	1	1	0	0	0	0	0	0	0	0	-0.31	0.95	2005, 2007, 2009, 2011
SEC23IP	ENST00000369075.3	SEC23 interacting protein	765	1	0	0	1	1	0	1	0	0	0	-0.14	0.78	2011
INSIG2	ENST00000245787.4	insulin induced gene 2	562	1	0	1	0	0	0	0	0	0	0	-0.33	0.7	2005, 2007, 2009, 2011
PCNXL2	ENST00000258229.9	pecanex-like 2 (Drosophila)	49	1	1	0	0	0	0	0	0	0	0	-0.08	0.23
