# Supplementary material for: Rno-microRNA-30c-5p promotes myocardial ischemia reperfusion injury in rats through activating NF-κB pathway and targeting SIRT1
Source: BMC Cardiovasc Disord. 2020 May 20;20:240. doi: 10.1186/s12872-020-01520-2 (PMC7238603; doi:10.1186/s12872-020-01520-2)
Supplement: Supplementary file 2 — Additional File 2. Table S2. Predicted details of SIRT1R4 [file 12872_2020_1520_MOESM2_ESM.xlsx]

## Sheet: TargetScan7
miRNA	Position in the UTR	seed match	context++ score	context++ score percentile	weighted context++ score	conserved branch length	Pct
Conserved sites
rno-miR-138-5p	35-42	8mer	-0.5	97	-0.5	4.653	0.9
rno-miR-181b-5p	67-73	7mer-m8	-0.23	95	-0.23	3.792	0.6
rno-miR-181a-5p	67-73	7mer-m8	-0.23	95	-0.23	3.792	0.6
rno-miR-181d-5p	67-73	7mer-m8	-0.24	95	-0.24	3.792	0.6
rno-miR-181c-5p	67-73	7mer-m8	-0.21	94	-0.21	3.792	0.6
rno-miR-543-3p	68-74	7mer-m8	-0.16	96	-0.16	3.064	N/A
rno-miR-30e-5p	71-77	7mer-m8	-0.27	92	-0.27	3.891	0.65
rno-miR-30a-5p	71-77	7mer-m8	-0.23	89	-0.23	3.891	0.65
rno-miR-30d-5p	71-77	7mer-m8	-0.23	89	-0.23	3.891	0.65
rno-miR-384-5p	71-77	7mer-m8	-0.22	87	-0.22	3.891	0.65
rno-miR-30c-5p	71-77	7mer-m8	-0.22	87	-0.22	3.891	0.65
rno-miR-30b-5p	71-77	7mer-m8	-0.22	87	-0.22	3.891	0.65
rno-miR-154-3p	222-229	8mer	-0.31	97	-0.31	2.226	N/A
rno-miR-135a-5p	294-300	7mer-m8	-0.27	94	-0.27	4.22	0.62
rno-miR-135b-5p	294-300	7mer-m8	-0.27	94	-0.27	4.22	0.62
rno-miR-543-3p	303-310	8mer	-0.1	92	-0.1	2.464	N/A
rno-miR-211-5p	315-322	8mer	-0.31	96	-0.31	4.473	0.46
rno-miR-204-5p	315-322	8mer	-0.31	96	-0.31	4.473	0.46
rno-miR-133b-3p	334-340	7mer-1A	-0.18	75	-0.18	4.579	0.77
rno-miR-133a-3p	334-340	7mer-1A	-0.18	75	-0.18	4.579	0.77
rno-miR-9a-5p	335-342	8mer	-0.38	98	-0.38	4.579	0.89
rno-miR-199a-5p	439-445	7mer-m8	-0.28	93	-0.27	4.512	0.54
rno-miR-22-3p	463-470	8mer	-0.66	99	-0.65	4.585	0.85
rno-miR-494-3p	631-638	8mer	-0.11	92	-0.1	2.14	N/A
rno-miR-128-3p	718-724	7mer-m8	-0.17	88	-0.17	3.762	0.33
rno-miR-140-3p	720-727	8mer	-0.22	92	-0.21	3.453	0.23
rno-miR-448-3p	776-783	8mer	-0.21	93	-0.2	2.466	N/A
rno-miR-124-3p	1040-1046	7mer-1A	-0.1	78	-0.09	3.67	0.63
rno-miR-217-5p	1327-1334	8mer	-0.29	97	-0.26	2.611	< 0.1
rno-miR-141-3p	1534-1540	7mer-m8	-0.26	96	-0.23	4.202	0.45
rno-miR-200a-3p	1534-1540	7mer-m8	-0.26	96	-0.23	4.202	0.45
Poorly conserved sites
rno-miR-486	20-27	8mer	-0.36	97	-0.36	1.469	N/A
rno-miR-10b-5p	21-27	7mer-1A	-0.13	73	-0.13	0.243	N/A
rno-miR-667-5p	31-43	non-canonical	N/A	N/A	N/A	0	N/A
rno-miR-667-5p	31-43	non-canonical	N/A	N/A	N/A	0	N/A
rno-miR-133a-5p	36-42	7mer-1A	-0.18	74	-0.18	0.818	N/A
rno-miR-489-3p	57-63	7mer-1A	-0.06	68	-0.06	2.276	0.14
rno-miR-153-5p	63-70	8mer	-0.11	96	-0.11	0	N/A
rno-miR-664-3p	65-71	7mer-m8	-0.04	79	-0.04	0.287	N/A
rno-miR-27a-3p	76-83	8mer	-0.33	97	-0.33	0	< 0.1
rno-miR-27b-3p	76-83	8mer	-0.33	97	-0.33	0	< 0.1
rno-miR-128-3p	76-82	7mer-1A	-0.1	77	-0.1	0	< 0.1
rno-miR-673-5p	77-83	7mer-1A	-0.13	85	-0.13	0	N/A
rno-miR-26a-5p	83-89	7mer-1A	-0.15	65	-0.15	0.218	< 0.1
rno-miR-26b-5p	83-89	7mer-1A	-0.15	64	-0.15	0.218	< 0.1
rno-miR-1843b-3p	96-102	7mer-1A	-0.2	92	-0.2	0	N/A
rno-miR-1843a-3p	96-102	7mer-1A	-0.2	91	-0.2	0	N/A
rno-miR-369-3p	108-114	7mer-m8	-0.2	97	-0.2	0.318	N/A
rno-miR-145-5p	121-127	7mer-1A	-0.09	80	-0.09	0.218	< 0.1
rno-miR-138-2-3p	127-133	7mer-1A	-0.01	47	-0.01	0.26	N/A
rno-miR-298-3p	157-163	7mer-1A	-0.19	87	-0.19	0	N/A
rno-miR-6323	157-163	7mer-1A	-0.07	68	-0.07	0	N/A
rno-miR-1912-3p	168-174	7mer-1A	-0.05	83	-0.05	0.227	N/A
rno-miR-6325	192-198	7mer-m8	-0.07	72	-0.07	0	N/A
rno-miR-488-3p	205-212	8mer	-0.27	97	-0.27	0.07	N/A
rno-miR-471-3p	205-211	7mer-1A	-0.1	84	-0.1	0.07	N/A
rno-miR-6317	212-218	7mer-m8	-0.23	96	-0.23	0	N/A
rno-miR-466b-3p	235-241	7mer-m8	-0.16	92	-0.16	0.07	N/A
rno-miR-466b-2-3p	237-243	7mer-m8	-0.1	86	-0.1	0.07	N/A
rno-miR-466b-4-3p	237-243	7mer-m8	-0.1	86	-0.1	0.07	N/A
rno-miR-466c-3p	237-243	7mer-1A	-0.06	78	-0.06	0.07	N/A
rno-miR-653-5p	270-276	7mer-1A	-0.11	83	-0.11	1.57	N/A
rno-miR-323-3p	309-315	7mer-1A	-0.02	66	-0.02	2.146	N/A
rno-miR-6326	333-339	7mer-1A	-0.17	81	-0.17	0.504	N/A
rno-miR-214-3p	401-407	7mer-1A	-0.14	84	-0.14	0.07	N/A
rno-miR-761	401-407	7mer-1A	-0.07	82	-0.07	0.07	N/A
rno-miR-881-3p	422-429	8mer	-0.25	96	-0.25	0	N/A
rno-miR-3084c-3p	441-447	7mer-m8	-0.25	94	-0.25	0	N/A
rno-miR-192-3p	441-447	7mer-m8	-0.25	94	-0.25	0	N/A
rno-miR-758-3p	482-488	7mer-1A	-0.12	83	-0.12	0.311	N/A
rno-miR-125b-2-3p	489-495	7mer-m8	-0.2	89	-0.2	0.07	N/A
rno-miR-323-3p	495-501	7mer-m8	-0.06	84	-0.06	0.49	N/A
rno-miR-23b-3p	497-503	7mer-m8	-0.02	42	-0.02	2.711	0.16
rno-miR-23a-3p	497-503	7mer-m8	-0.02	41	-0.02	2.711	0.16
rno-miR-342-3p	499-505	7mer-1A	-0.01	50	-0.01	0.663	N/A
rno-miR-320-5p	502-509	8mer	-0.15	91	-0.15	0	N/A
rno-miR-3557-5p	503-509	7mer-1A	-0.07	77	-0.07	0.238	N/A
rno-miR-3583-3p	509-515	7mer-m8	-0.09	75	-0.09	0	N/A
rno-miR-628	511-517	7mer-m8	-0.23	93	-0.22	0	N/A
rno-miR-345-5p	511-517	7mer-1A	-0.13	74	-0.13	0.07	N/A
rno-miR-150-5p	523-529	7mer-m8	-0.02	38	-0.02	0.198	< 0.1
rno-miR-292-5p	536-542	7mer-m8	-0.09	91	-0.09	0	N/A
rno-miR-290	536-542	7mer-m8	-0.06	89	-0.05	0	N/A
rno-miR-293-5p	536-542	7mer-m8	-0.08	89	-0.08	0	N/A
rno-miR-107-3p	570-576	7mer-1A	-0.16	86	-0.16	0.195	< 0.1
rno-miR-103-3p	570-576	7mer-1A	-0.16	86	-0.16	0.195	< 0.1
rno-miR-17-1-3p	572-578	7mer-1A	-0.05	66	-0.04	0.07	N/A
rno-miR-20b-3p	572-578	7mer-1A	-0.05	66	-0.04	0.07	N/A
rno-miR-323-3p	583-589	7mer-m8	-0.02	68	-0.02	1.544	N/A
rno-miR-10b-3p	610-616	7mer-1A	-0.08	76	-0.08	0	N/A
rno-miR-361-5p	612-619	8mer	-0.3	96	-0.3	0.07	N/A
rno-miR-653-5p	632-638	7mer-m8	-0.05	62	-0.05	2.174	N/A
rno-miR-190a-3p	666-672	7mer-m8	-0.02	18	-0.02	0.07	N/A
rno-miR-3542	727-733	7mer-m8	-0.07	57	-0.06	0.07	N/A
rno-miR-1188-3p	728-734	7mer-m8	-0.21	90	-0.2	0	N/A
rno-miR-1843a-5p	731-738	8mer	-0.25	93	-0.24	0	N/A
rno-miR-449c-5p	755-761	7mer-1A	-0.23	81	-0.22	3.339	0.48
rno-miR-449a-5p	755-761	7mer-1A	-0.23	81	-0.22	3.339	0.48
rno-miR-34b-5p	755-761	7mer-1A	-0.22	78	-0.21	3.339	0.48
rno-miR-34c-5p	755-761	7mer-1A	-0.22	78	-0.21	3.339	0.48
rno-miR-34a-5p	755-761	7mer-1A	-0.21	77	-0.2	3.339	0.48
rno-miR-23a-3p	764-770	7mer-1A	-0.07	74	-0.07	2.807	0.12
rno-miR-23b-3p	764-770	7mer-1A	-0.06	70	-0.05	2.807	0.12
rno-miR-153-3p	777-783	7mer-1A	-0.17	82	-0.16	3.455	0.2
rno-miR-540-3p	790-796	7mer-m8	-0.16	74	-0.15	0	N/A
rno-miR-6215	794-800	7mer-m8	-0.19	86	-0.18	0	N/A
rno-miR-361-3p	815-821	7mer-1A	-0.08	63	-0.07	0	N/A
rno-miR-3572	823-829	7mer-1A	-0.01	32	-0.01	0	N/A
rno-miR-455-3p	835-841	7mer-m8	-0.17	86	-0.15	2.342	0.27
rno-miR-21-3p	840-846	7mer-m8	-0.05	54	-0.04	0.07	N/A
rno-miR-544-5p	853-859	7mer-m8	-0.02	31	-0.02	0	N/A
rno-miR-298-3p	883-889	7mer-1A	-0.21	89	-0.19	0	N/A
rno-miR-6323	883-889	7mer-1A	-0.09	73	-0.08	0	N/A
rno-miR-380-5p	912-918	7mer-m8	-0.15	73	-0.13	0.07	N/A
rno-miR-758-5p	912-918	7mer-1A	-0.04	31	-0.03	0.07	N/A
rno-miR-421-3p	935-941	7mer-m8	-0.02	36	-0.02	0.291	N/A
rno-miR-3560	941-947	7mer-m8	-0.02	49	-0.02	0	N/A
rno-miR-3591	947-953	7mer-1A	-0.11	83	-0.1	0	N/A
rno-miR-323-3p	951-958	8mer	-0.06	84	-0.05	0.195	N/A
rno-miR-30b-3p	958-964	7mer-1A	-0.09	64	-0.08	0.07	N/A
rno-miR-188-5p	963-969	7mer-m8	-0.02	29	-0.02	0	N/A
rno-miR-6216	969-975	7mer-m8	-0.02	30	-0.02	0	N/A
rno-miR-369-3p	972-978	7mer-m8	-0.02	69	-0.02	1.651	N/A
rno-miR-136-5p	977-983	7mer-1A	-0.06	66	-0.06	1.652	N/A
rno-miR-664-3p	983-989	7mer-1A	-0.01	36	-0.01	0.07	N/A
rno-miR-3595	991-998	8mer	-0.08	81	-0.07	0	N/A
rno-miR-876	991-997	7mer-1A	-0.01	30	-0.01	0	N/A
rno-miR-298-3p	1012-1018	7mer-m8	-0.21	89	-0.19	0	N/A
rno-miR-208b-5p	1028-1034	7mer-m8	-0.09	85	-0.08	0.276	N/A
rno-miR-208a-5p	1028-1034	7mer-m8	-0.05	85	-0.04	0.276	N/A
rno-miR-100-3p	1030-1036	7mer-1A	-0.15	89	-0.13	0.226	N/A
rno-miR-743b-5p	1064-1070	7mer-m8	-0.18	83	-0.16	0	N/A
rno-miR-17-1-3p	1069-1076	8mer	-0.22	95	-0.19	0.277	N/A
rno-miR-20b-3p	1069-1076	8mer	-0.22	95	-0.19	0.277	N/A
rno-miR-544-3p	1071-1078	8mer	-0.22	91	-0.19	0.07	N/A
rno-miR-488-3p	1086-1093	8mer	-0.2	94	-0.18	1.527	N/A
rno-miR-471-3p	1086-1092	7mer-1A	-0.04	66	-0.04	0.07	N/A
rno-miR-452-5p	1092-1098	7mer-m8	-0.09	78	-0.08	0.394	N/A
rno-miR-203b-3p	1095-1101	7mer-m8	-0.17	89	-0.15	0	N/A
rno-miR-1188-5p	1099-1105	7mer-m8	-0.2	85	-0.18	0.07	N/A
rno-miR-3557-5p	1107-1113	7mer-m8	-0.04	66	-0.04	0	N/A
rno-miR-200c-3p	1115-1121	7mer-m8	-0.03	57	-0.02	0.218	< 0.1
rno-miR-200b-3p	1115-1121	7mer-m8	-0.03	57	-0.02	0.218	< 0.1
rno-miR-429	1115-1121	7mer-m8	-0.02	47	-0.02	0.218	< 0.1
rno-miR-6322	1123-1129	7mer-m8	-0.18	85	-0.16	0	N/A
rno-miR-328a-5p	1143-1150	8mer	-0.4	96	-0.36	0.07	N/A
rno-miR-450b-3p	1146-1152	7mer-1A	-0.18	76	-0.16	0.07	N/A
rno-miR-190b-3p	1171-1177	7mer-1A	-0.01	43	-0.01	0	N/A
rno-miR-129-5p	1185-1191	7mer-1A	-0.01	50	-0.01	0.342	< 0.1
rno-miR-153-5p	1189-1195	7mer-m8	-0.04	91	-0.04	0	N/A
rno-miR-201-3p	1207-1213	7mer-m8	-0.34	97	-0.3	0	N/A
rno-miR-186-5p	1211-1217	7mer-1A	-0.01	60	-0.01	2.738	N/A
rno-miR-133c	1230-1236	7mer-1A	-0.05	72	-0.05	0	N/A
rno-miR-802-5p	1242-1248	7mer-m8	-0.04	68	-0.03	0.355	< 0.1
rno-miR-449c-5p	1245-1251	7mer-1A	-0.24	82	-0.21	2.016	< 0.1
rno-miR-34c-5p	1245-1251	7mer-1A	-0.21	77	-0.19	2.016	< 0.1
rno-miR-34b-5p	1245-1251	7mer-1A	-0.21	77	-0.19	2.016	< 0.1
rno-miR-449a-5p	1245-1251	7mer-1A	-0.19	74	-0.17	2.016	< 0.1
rno-miR-34a-5p	1245-1251	7mer-1A	-0.19	73	-0.17	2.016	< 0.1
rno-miR-429	1260-1266	7mer-1A	-0.04	66	-0.04	0.07	< 0.1
rno-miR-200b-3p	1260-1266	7mer-1A	-0.03	59	-0.03	0.07	< 0.1
rno-miR-200c-3p	1260-1266	7mer-1A	-0.03	59	-0.03	0.07	< 0.1
rno-miR-3564	1275-1281	7mer-m8	-0.08	81	-0.08	0	N/A
rno-miR-135a-3p	1278-1284	7mer-m8	-0.29	87	-0.26	0.277	N/A
rno-miR-196a-5p	1281-1287	7mer-1A	-0.14	82	-0.13	1.547	< 0.1
rno-miR-1839-5p	1281-1287	7mer-1A	-0.18	81	-0.16	0.299	N/A
rno-miR-196b-5p	1281-1287	7mer-1A	-0.13	80	-0.12	1.547	< 0.1
rno-miR-196c-5p	1281-1287	7mer-1A	-0.13	80	-0.12	1.547	< 0.1
rno-miR-10b-3p	1298-1304	7mer-1A	-0.03	53	-0.02	0	N/A
rno-miR-881-5p	1300-1306	7mer-m8	-0.15	89	-0.13	0.227	N/A
rno-miR-743a-5p	1300-1306	7mer-m8	-0.14	88	-0.12	0.227	N/A
rno-miR-871-5p	1300-1306	7mer-m8	-0.14	88	-0.12	0.227	N/A
rno-miR-10a-3p	1303-1309	7mer-1A	-0.06	88	-0.06	0.26	N/A
rno-miR-20a-3p	1326-1332	7mer-m8	-0.11	80	-0.1	0.522	N/A
rno-miR-6321	1328-1334	7mer-1A	-0.16	86	-0.14	0.303	N/A
rno-miR-190b-3p	1336-1342	7mer-m8	-0.09	91	-0.08	0	N/A
rno-miR-3590-3p	1363-1370	8mer	-0.26	97	-0.23	0.07	N/A
rno-miR-32-3p	1383-1390	8mer	-0.09	94	-0.08	0	N/A
rno-miR-181b-1-3p	1415-1421	7mer-1A	-0.17	88	-0.15	0.359	N/A
rno-miR-181b-2-3p	1415-1421	7mer-1A	-0.14	83	-0.13	0.276	N/A
rno-miR-653-3p	1415-1421	7mer-1A	-0.12	81	-0.11	0.276	N/A
rno-miR-3551-5p	1417-1423	7mer-1A	-0.04	62	-0.04	0.353	N/A
rno-miR-212-3p	1422-1428	7mer-m8	-0.17	90	-0.15	2.598	< 0.1
rno-miR-132-3p	1422-1428	7mer-m8	-0.14	87	-0.12	2.598	< 0.1
rno-miR-338-5p	1442-1449	8mer	-0.13	93	-0.12	0.276	N/A
rno-miR-3570	1444-1451	8mer	-0.15	95	-0.13	0	N/A
rno-let-7c-1-3p	1445-1451	7mer-m8	-0.12	86	-0.11	0.276	N/A
rno-miR-466b-3p	1460-1466	7mer-1A	-0.01	41	-0.01	0.07	N/A
rno-miR-31b	1469-1475	7mer-m8	-0.18	74	-0.16	0	N/A
rno-miR-3584-5p	1509-1515	7mer-1A	-0.12	73	-0.1	0	N/A
rno-miR-1843b-5p	1510-1516	7mer-1A	-0.18	87	-0.16	0.07	N/A
rno-miR-294	1518-1524	7mer-1A	-0.01	41	-0.01	0	N/A
rno-miR-452-5p	1531-1537	7mer-m8	-0.12	84	-0.11	0.07	N/A
rno-miR-381-3p	1546-1552	7mer-m8	-0.11	91	-0.1	0.399	N/A
rno-miR-539-3p	1546-1552	7mer-m8	-0.11	89	-0.1	0.399	N/A
rno-miR-499-5p	1563-1569	7mer-m8	-0.26	94	-0.15	0.17	< 0.1
